# Supplementary material for: Polycomb group gene BMI1 controls invasion of medulloblastoma cells and inhibits BMP-regulated cell adhesion
Source: Acta Neuropathol Commun. 2014 Jan 24;2:10. doi: 10.1186/2051-5960-2-10 (PMC3928978; doi:10.1186/2051-5960-2-10)
Supplement: Additional file 3: Table S2 — List of genes differentially expressed (>1.5 fold change, P < 0.05) between BMI1- shRNA knockdown (DAOYBMI1kd) and control MB cells (Wiederschain et al. [28]). [file 2051-5960-2-10-S3.xlsx]

## Sheet: Sheet1
Wiederschain et al., Molecular and Cellular Biology 2007
Gene Symbol	Bmi1-shRNA	Bmi1-shRNA	Bmi1-shRNA	daoy	daoy	daoy		foldchange	ttest
PTHLH	8.59072	8.7063	8.4538	6.40998	6.27577	6.45203		4.60865	3.49135e-05
SERPINE1	12.8433	12.8376	12.8122	10.8409	10.5749	10.5891		4.47755	0.0014222
EDN1	9.1547	9.39126	9.33741	7.00084	7.45252	6.9445		4.47484	0.00171399
INHBE	7.49553	7.19669	7.1794	5.55785	5.15401	5.18249		3.97905	0.000369434
STC2	9.08186	9.07206	9.00793	7.28488	7.2418	7.08207		3.60759	0.00029922
TIMP3	11.8752	11.9564	11.8603	10.2342	10.0765	10.0032		3.46462	0.000285027
ADAM12	10.2297	10.0847	10.0411	8.4498	8.29586	8.37878		3.34887	2.81418e-05
MEGF10	8.15394	8.57195	8.15422	6.64663	6.42789	6.59136		3.3359	0.00188993
PLAT	10.5993	10.3717	10.384	8.77312	8.67185	8.77132		3.27817	0.000369548
MAMDC2	8.331	8.51994	8.29444	6.7442	6.63912	6.65007		3.25801	0.000275651
C4orf7	8.45773	8.88622	8.42251	6.87281	6.90114	7.00152		3.1682	0.00532358
CPA4	9.21406	9.00577	9.10887	7.36162	7.33656	7.72211		3.10832	0.00156136
LOX	13.1875	13.2426	13.2082	11.61	11.5459	11.606		3.08531	8.33245e-07
ADAMTS15	9.89302	9.46619	9.56446	8.0959	8.0089	7.98915		3.05233	0.00425022
ITGA5	11.0073	10.9318	10.9961	9.39965	9.41502	9.29489		3.04946	1.83827e-05
HAPLN1	10.4021	10.5495	10.355	8.93219	8.88335	8.74653		2.99282	4.09829e-05
TNFRSF9	10.5627	10.4573	10.2556	9.07552	8.79103	8.75476		2.93109	0.000359785
GAL	9.27106	9.37374	9.39799	7.88014	7.73082	7.81255		2.90746	1.32433e-05
INHBA	11.8077	11.8133	11.765	10.3099	10.2608	10.2037		2.90236	2.97657e-05
FAP	9.78942	9.79393	9.71194	8.35717	8.15836	8.16926		2.90157	0.0004357
IL8	11.2469	11.5677	11.3837	9.86692	9.88674	9.94271		2.8297	0.0024711
ACTA2	10.2684	10.2131	10.2994	8.79195	8.76339	8.75483		2.80937	2.94096e-05
SLCO2A1	10.1916	10.1082	10.2273	8.73554	8.69102	8.63769		2.80425	7.90511e-06
IL7R	10.6153	10.6348	10.6084	9.18329	9.21882	9.02476		2.78408	0.0013863
ODZ2	10.2738	10.1879	10.2941	8.87213	8.72875	8.72951		2.78005	3.89401e-05
CD97	10.6987	10.5523	10.6189	9.31018	9.13295	9.00732		2.77627	0.000784186
TEK	8.79117	8.84975	8.91701	7.44868	7.30814	7.40497		2.76136	1.39141e-05
LRRC15	8.11725	8.28151	8.14667	6.73885	6.59105	6.82137		2.7601	0.000108283
ITGA3	9.23726	9.11094	9.22133	7.79419	7.72151	7.68948		2.74115	1.43212e-05
C8orf4	7.64163	7.70735	7.65697	6.25115	6.12278	6.27057		2.73932	0.000188841
CLDN1	8.74855	9.08558	8.97879	7.49167	7.35448	7.63489		2.72067	0.000440468
ADRB2	9.27902	9.50574	9.48528	8.03266	7.99836	7.93954		2.70038	0.000863401
LOXL2	11.5901	11.4922	11.5663	10.2769	10.0691	10.0071		2.69784	0.00125433
PODXL	11.0492	11.1244	11.1432	9.71076	9.60429	9.73595		2.67938	2.14246e-05
SLC44A2	9.93984	9.9772	9.93004	8.58255	8.54787	8.48608		2.65772	2.69983e-05
CCDC80	10.026	9.79004	9.86349	8.58318	8.43216	8.43557		2.65651	0.000156044
NT5E	11.407	11.3972	11.3349	10.0057	9.99675	9.91019		2.65523	6.91238e-06
ITGB6	6.91676	7.10498	6.87315	5.65702	5.59091	5.45754		2.63257	0.00013973
MIR17HG	8.16586	7.88725	7.81181	6.73729	6.54993	6.40149		2.62455	0.000692467
TNFAIP6	7.04687	7.64309	7.4095	6.25489	6.00903	5.70451		2.59729	0.00435981
GREM1	9.58976	9.58438	9.6814	8.28802	8.20118	8.25336		2.58649	6.97933e-06
JAG1	10.4171	10.0926	10.0544	8.89934	8.66617	8.88822		2.58496	0.00114682
PCSK9	8.62261	8.52195	8.64341	7.30513	7.13355	7.299		2.54929	0.000101221
COL16A1	8.82406	8.89959	8.94517	7.66348	7.54878	7.42073		2.54078	0.00047395
TGFB2	10.249	10.3974	10.4848	9.02775	8.97136	9.11974		2.52704	0.000246699
PDLIM7	9.23128	9.39796	9.38999	8.0563	7.99317	7.98165		2.51293	0.000369384
SLC7A5	10.0272	9.87877	9.86763	8.79608	8.48795	8.50293		2.51209	0.00134597
IL4I1	9.07517	9.34396	9.21965	8.0177	7.9055	7.77215		2.48712	0.000247409
DKK1	8.32357	8.54737	8.54232	7.25254	7.15376	7.07736		2.47919	0.000268981
TAGLN	9.35199	9.37118	9.31709	8.03283	8.02129	8.07705		2.46747	6.40536e-07
CXCL1	10.7308	10.7502	10.7308	9.45627	9.41817	9.43307		2.46473	9.22271e-07
COL4A1	12.7633	12.8008	12.7553	11.5543	11.4523	11.4323		2.45127	0.000220789
ITGA4	8.81059	8.91664	8.76441	7.61202	7.47407	7.53984		2.44285	3.16017e-05
CYP1B1	10.7902	10.8177	10.6111	9.39183	9.37773	9.58776		2.44053	0.000165144
LRRC17	12.2966	12.1259	12.073	10.9571	10.8798	10.83		2.42197	0.000392165
GFPT2	9.76746	9.6165	9.60355	8.4808	8.34643	8.33948		2.41764	6.06249e-05
SERPINE2	12.3962	12.3401	12.3656	11.1554	11.0339	11.0922		2.41743	9.8822e-05
HNRNPA1 /// LOC100506653	9.92243	9.39496	9.60033	8.49398	8.38889	8.21959		2.41455	0.00514823
FAM38A	10.855	10.7919	10.8688	9.70054	9.54003	9.46766		2.41022	0.00120545
FBN1	11.903	11.9158	11.94	10.7124	10.6323	10.6618		2.37966	3.29592e-05
SLC2A6	10.284	10.1557	10.1858	9.16599	8.81219	8.89863		2.3777	0.00338105
F2RL1	12.967	12.9503	12.8974	11.7291	11.7114	11.6272		2.37673	1.77014e-05
SLC39A14	12.0501	12.0612	12.0614	10.9166	10.7708	10.7644		2.36252	0.00151939
MFAP5	6.40739	6.60236	6.28876	4.97004	5.27752	5.35018		2.35151	0.00143668
SPOCD1	9.40435	9.36594	9.36352	8.25279	8.22371	7.96697		2.34586	0.00468373
NTM	9.63387	9.71387	9.63387	8.47401	8.422	8.40765		2.33915	6.67148e-06
CSPG4	8.14241	8.21865	8.38575	7.07583	6.95207	7.05556		2.33127	0.000585531
F3	10.218	10.1911	10.1406	8.98166	8.92971	8.99844		2.3187	2.67386e-06
LOC285628	9.67473	9.70804	9.73783	8.50762	8.53693	8.44006		2.31658	1.74407e-05
CRISPLD2	8.3083	8.24169	8.32177	7.20895	7.01896	7.01788		2.31122	0.000887222
FLNB	11.0548	11.1052	11.0011	9.92319	9.83663	9.78226		2.30749	3.78927e-05
COL6A2	11.9444	11.7937	11.8093	10.7518	10.6501	10.549		2.29554	0.000119922
CXCR7	8.03709	7.91855	7.82555	6.95751	6.62342	6.63637		2.27831	0.00204761
GPRC5A	9.64258	9.56045	9.5908	8.53304	8.36721	8.33704		2.27444	0.000822143
MMP7	9.17603	9.32709	9.23985	8.05581	7.98667	8.17711		2.25708	0.00011193
ATP13A2	9.64618	9.75396	9.75259	8.5463	8.55213	8.53801		2.25339	0.000808947
C3	11.6541	11.655	11.7477	10.5169	10.4774	10.5502		2.25134	2.0085e-05
SLC29A1	10.0122	9.97154	9.88273	8.87008	8.81044	8.6834		2.24623	0.000140704
AXL	11.5259	11.5375	11.5032	10.3925	10.4033	10.2713		2.2447	0.00077085
VLDLR	10.4101	10.4667	10.3887	9.3113	9.2309	9.23502		2.23884	5.56713e-06
ADAM19	9.85057	9.90841	9.83456	8.80724	8.69668	8.62008		2.22918	0.000584829
SLC1A4	9.22551	9.10768	9.19639	8.10255	7.95139	8.01516		2.22452	4.66847e-05
TNFSF9	8.61481	8.74021	8.73773	7.61939	7.47081	7.54546		2.22277	4.26057e-05
EGFR	12.0146	12.085	12.0287	10.9252	10.9105	10.8417		2.21958	5.83427e-06
RRBP1	11.0032	11.0068	11.0204	9.96444	9.82691	9.80878		2.20901	0.00166515
SRPX2	10.2047	10.2447	10.278	9.15767	9.12544	9.01701		2.20755	0.00018315
SLC2A1	9.84374	9.61257	9.6203	8.58599	8.54067	8.5229		2.20741	0.00284517
PTPRF	11.3765	11.4532	11.5076	10.2942	10.2483	10.3743		2.20409	2.76796e-05
SLC5A6	10.6615	10.5035	10.4498	9.40649	9.43389	9.35559		2.20319	0.00118878
HAS2	9.93926	9.7073	9.65121	8.67639	8.62213	8.61824		2.18405	0.0045301
FJX1	9.18811	9.1878	9.0672	7.99535	8.05659	8.01146		2.18339	0.000214939
DCLK2	8.71253	8.94534	8.90509	7.92116	7.63391	7.6326		2.18117	0.00102683
CXCL5	7.07567	7.43125	6.78842	5.77315	5.93164	6.22384		2.17684	0.0102821
PTPRO	13.8924	13.8009	13.7119	12.7312	12.6893	12.6253		2.17314	0.000211558
MICA /// MICB	9.93237	9.80549	9.85212	8.87276	8.70614	8.66072		2.16863	0.000454285
LDLR	12.1151	12.0133	12.1046	11.0401	10.9174	10.9285		2.16693	3.37103e-05
COL5A2	12.2948	12.3214	12.3599	11.3064	11.223	11.1244		2.15466	0.00080604
HBEGF	9.12856	9.17985	9.32665	8.07469	8.15326	8.10207		2.14605	0.000955288
LAMB3	8.31361	8.40433	8.47259	7.51488	7.20316	7.18117		2.13925	0.00387463
SEMA4D	9.53264	9.55346	9.51932	8.43416	8.48299	8.40063		2.13744	7.47835e-05
PAPPA	9.44041	9.66958	9.79693	8.51271	8.51265	8.59892		2.13496	0.00588725
F2R	10.9249	10.8794	10.9243	9.738	9.75449	9.95738		2.13305	0.00298183
GLIPR1	11.9121	12.0932	11.9252	10.958	10.8845	10.8168		2.12932	0.000215536
MICA	10.2194	10.1131	10.1608	9.18331	9.0368	9.00319		2.1287	0.000332617
ATP2A2	13.2244	13.1696	13.0627	12.0987	12.002	12.088		2.12775	0.000131156
LOC399959	8.04745	8.04517	7.88158	6.8809	6.96669	6.88238		2.1161	0.000410259
TRIO	10.1821	10.1524	10.2034	9.11881	9.12029	9.05473		2.11602	7.12123e-06
COL5A1	12.5959	12.4367	12.483	11.4591	11.3489	11.4816		2.1072	7.74287e-05
CSPG5	7.68892	7.78141	8.01199	6.81263	6.70899	6.73901		2.10511	0.00442213
GABRE	9.41901	9.19956	9.30631	8.43196	8.13541	8.15586		2.09539	0.00141782
SLC43A3	12.1096	12.0681	12.0428	11.0391	11.0309	10.9522		2.09375	1.62728e-05
PLXNA2	9.30217	9.29369	9.39798	8.39081	8.23917	8.16928		2.09197	0.000738009
COL7A1	9.62685	9.46151	9.40297	8.55215	8.34835	8.39915		2.09057	0.00031755
VEGFC	9.47264	9.50877	9.35444	8.45626	8.45583	8.25755		2.0783	0.000373072
CSF2	8.10063	8.32657	8.19949	7.16205	7.11771	7.2016		2.06829	0.00150685
LHFPL2	9.59013	9.59611	9.54779	8.65282	8.37573	8.564		2.06645	0.00481468
MCAM	10.6324	10.789	10.7029	9.76953	9.64201	9.58765		2.05865	0.000146757
LFNG	8.75247	8.4219	8.54803	7.42876	7.56295	7.61175		2.05572	0.00204249
CNTNAP3	9.72819	9.4516	9.50216	8.59511	8.45301	8.5191		2.05373	0.00192054
EPHB2	11.8344	11.7306	11.7159	10.8095	10.6669	10.6908		2.05319	6.85097e-05
ULBP2	11.117	11.0391	10.9916	10.1126	10.0064	9.91976		2.05104	0.000256394
MIR155HG	7.32374	7.34757	7.08837	6.31443	6.28109	6.07057		2.04372	0.000811954
GPR172A	10.1699	10.0311	10.1505	9.16608	9.07839	9.0188		2.04117	7.21432e-05
FADS3	9.05997	9.22286	9.07188	8.13383	8.09023	8.04489		2.04002	0.000478644
NPC1	11.03	10.969	10.9274	10.0656	9.88916	9.89616		2.03516	0.000557661
ICAM1	11.9887	12.0342	12.0171	11.0927	10.9878	10.884		2.03512	0.00238465
NCEH1	7.79849	8.08656	7.84785	6.82384	6.86162	6.98606		2.02856	0.00179189
LCP1	8.2266	8.12583	8.09102	7.0045	7.15976	7.22908		2.02329	0.000577673
PANX1	9.9008	10.0339	9.80471	9.01223	8.85263	8.82451		2.02326	0.00035832
CTGF	13.435	13.696	13.5661	12.6153	12.5054	12.528		2.02249	0.00170656
SLC16A9	9.54339	9.55743	9.50752	8.57684	8.56213	8.42648		2.01991	0.00100992
CDCP1	9.76795	10.0332	9.96314	8.897	8.97796	8.84891		2.01876	0.00174905
SLCO4A1	9.37825	9.29499	9.33529	8.3804	8.29835	8.28943		2.01873	1.51093e-05
SLC1A5	10.5216	10.3189	10.2868	9.37857	9.34687	9.37415		2.01284	0.004647
TIE1	8.75233	8.72216	8.69506	7.87088	7.6753	7.59618		2.0126	0.00500019
TNC	12.5775	12.517	12.5726	11.591	11.4653	11.5866		2.01126	0.000284037
COL4A2	12.7334	12.6627	12.7284	11.7349	11.7148	11.6523		2.0104	8.01754e-06
MICB	10.8063	10.775	10.691	9.79915	9.69003	9.76345		2.00907	2.9368e-05
PAQR9	5.69208	5.99483	6.07668	5.0543	4.79464	4.9052		2.00437	0.00352033
LAMC1	12.2337	12.1108	12.1215	11.2375	11.1205	11.1032		2.0022	6.67772e-05
VASN	9.84877	9.96743	10.0159	9.07778	8.84848	8.90241		2.00158	0.000511727
NTN1	7.83289	7.98651	7.88769	6.88449	6.87675	6.95606		1.99528	0.000223543
GFRA1	7.6935	7.93091	8.24973	7.05195	6.93105	6.90239		1.99481	0.018878
EPT1	10.0895	10.0093	9.96508	9.16298	8.95148	8.97156		1.9898	0.000875848
BDKRB1	7.32595	7.28599	7.17977	6.26926	6.02822	6.51771		1.98918	0.0135049
THSD4	8.84342	9.03888	8.87102	8.02757	7.81638	7.93387		1.98871	0.00032848
MAN2A1	11.4702	11.4466	11.4686	10.5061	10.4633	10.4439		1.98715	4.85382e-05
COL27A1	9.48853	9.3791	9.47969	8.54944	8.38434	8.44148		1.98713	0.000144713
LOC284801	9.85232	9.34642	9.4956	8.62416	8.58697	8.51434		1.98567	0.0185445
SLC12A8	8.6606	8.86877	8.85781	7.89498	7.90183	7.62186		1.9855	0.00143237
PDCD1LG2	7.19895	7.26234	7.00265	6.07163	5.9622	6.46419		1.98431	0.0104888
CCL20	8.59876	9.07618	8.95405	7.97991	7.81573	7.87333		1.98161	0.0132774
PLXNA1	10.5209	10.4759	10.4823	9.6244	9.47687	9.42053		1.98037	0.00255305
DHRS3	9.965	9.98049	9.91732	9.11515	8.92424	8.86733		1.97981	0.00378537
TAP2	10.6273	10.701	10.5568	9.72014	9.53176	9.68307		1.97711	0.000279956
TLR1	6.68126	7.33132	7.07966	6.20213	5.9454	6.01316		1.96863	0.0230552
P4HA2	12.4331	12.2933	12.2918	11.4597	11.3083	11.3238		1.96623	0.000130979
SLC7A11	6.94267	6.87833	6.76243	6.07766	5.81016	5.77238		1.96484	0.00262006
SLC19A1	9.75663	9.5642	9.5988	8.72261	8.70035	8.57382		1.96466	0.000285238
FGFR1	10.1512	10.1766	10.2085	9.3001	9.1065	9.20805		1.96409	0.00170475
ANPEP	8.77834	8.36585	8.4855	7.63827	7.56274	7.50923		1.96312	0.0102553
GBGT1	9.20445	8.94962	9.17432	8.18964	8.09993	8.12854		1.95896	0.00357951
TRAM2	11.2904	11.3586	11.368	10.39	10.3823	10.3366		1.95799	1.64938e-05
HTRA1	12.0925	12.0793	12.1517	11.1798	11.1486	11.0941		1.95476	9.71254e-06
IGF1R	11.0553	10.9294	10.8255	10.0054	9.88639	10.0192		1.95396	0.000632175
IL6	9.66025	9.77231	9.90112	8.8463	8.83818	8.75514		1.95164	0.00177144
DCBLD1	9.28147	9.1684	9.16437	8.34767	8.19087	8.19527		1.94551	0.000193573
BMP5	9.0786	9.20666	9.11061	8.22841	8.18607	8.10331		1.94445	5.64589e-05
BTBD19	8.35792	8.29784	8.26028	7.43206	7.34732	7.25908		1.94422	0.000336869
C9orf5	11.1531	11.0942	11.0595	10.2979	10.0985	10.041		1.9405	0.00316468
IGF2R	12.0775	11.9549	12.0384	11.0542	11.0051	11.1437		1.93982	6.74094e-05
UGCG	12.9457	13.1234	13.0467	12.0823	12.0827	12.0854		1.93882	0.00288037
ATP6V0A2	10.5902	10.4272	10.4367	9.5959	9.45391	9.5405		1.93802	0.000201316
MMP3	5.61946	6.01105	5.57512	4.81747	4.64632	4.87894		1.93764	0.00906235
IGFBP7	11.2978	11.4242	11.4384	10.4812	10.4688	10.3499		1.93658	0.000102099
LRIG1	9.68342	9.83307	9.99157	8.86805	8.99352	8.78669		1.93626	0.00158085
VEGFA	10.435	10.2523	10.2666	9.46496	9.301	9.33168		1.93465	0.000284535
PVR	9.46377	9.46465	9.49974	8.5828	8.56904	8.4209		1.9343	0.00196142
CACHD1	9.66823	9.53398	9.41222	8.70319	8.55668	8.50284		1.93265	0.000695291
LIF	8.97431	9.00578	8.99237	8.17838	8.01081	7.95497		1.92221	0.00442848
SEMA4B	10.7819	10.6953	10.6429	9.83922	9.73339	9.72121		1.92133	7.21666e-05
BDNF	9.87765	9.96944	9.9596	8.96825	9.05816	8.95501		1.92087	2.96231e-05
STX1A	9.05884	8.91967	8.93632	8.05799	8.02084	8.01398		1.91942	0.000977667
DKFZp667E0512	7.42167	7.44332	7.5872	6.65191	6.63818	6.34511		1.91719	0.00360464
PLAUR	10.4126	10.5347	10.4281	9.57411	9.50017	9.49095		1.91417	8.89514e-05
MYADM	12.1614	12.3009	12.2141	11.3532	11.2419	11.2865		1.9074	8.09971e-05
PLOD1	10.9846	10.8417	10.9243	10.0292	9.9262	10.0107		1.90284	9.32514e-05
ERO1L	12.2564	12.0926	12.129	11.2143	11.2186	11.2607		1.90279	0.00143446
SDC1	11.6131	11.6418	11.5406	10.7095	10.6649	10.646		1.89873	5.46382e-05
LSAMP	9.75144	10.0332	9.94157	9.02134	9.05252	8.88388		1.89581	0.00157682
LRP8	10.1445	10.0089	10.0538	9.30396	9.16109	8.97545		1.89504	0.00452499
ABCB6	9.13311	8.80773	8.97564	8.11908	8.02981	8.00335		1.89397	0.00511777
SPTBN1	13.1332	13.2144	13.1123	12.2742	12.1994	12.2247		1.89281	4.14549e-05
NRP2	10.518	10.6115	10.5886	9.73464	9.67425	9.55056		1.8915	0.000628227
FASN	10.6629	10.746	10.7004	9.93351	9.76656	9.6554		1.88943	0.00459556
TMEM206	10.2776	10.3623	10.3915	9.47675	9.41396	9.38971		1.88817	4.8426e-05
VCL	12.9195	13.0519	12.9338	12.1119	12.0149	12.0285		1.88767	0.000115138
ENTPD6	9.3643	9.32282	9.41964	8.4894	8.54114	8.32716		1.88734	0.00154059
EPHA2	9.86084	9.74074	9.80436	8.95349	8.89544	8.81068		1.88615	8.82796e-05
TMEM185B	10.2139	10.0379	10.1527	9.27149	9.16799	9.22394		1.88383	0.000413605
CLCN6	9.73306	9.8025	9.7762	8.93518	8.79364	8.84479		1.88259	0.000342548
CRIM1	11.2945	11.3778	11.3583	10.4677	10.3734	10.4569		1.88017	2.50387e-05
ELOVL1	10.3495	10.2568	10.3018	9.47244	9.33165	9.37308		1.87947	0.000159222
VCAN	12.3741	12.2726	12.3085	11.4323	11.3198	11.4804		1.87588	0.000267188
GALNTL4	8.57576	8.71035	8.63113	7.67564	7.75683	7.76295		1.8755	9.29421e-05
THBS1	12.5643	12.3995	12.5228	11.5196	11.4709	11.7839		1.87135	0.00381963
HS3ST3A1	10.2115	10.1015	10.1041	9.24988	9.14354	9.31166		1.87126	0.000204962
ITGB3	8.41205	8.40724	8.37474	7.39833	7.6106	7.47346		1.87109	0.00366156
RNF150	8.57524	9.08523	8.9222	7.96798	7.94774	7.95569		1.87093	0.0264345
STEAP3	9.38117	9.39523	9.47294	8.56669	8.47768	8.50282		1.86699	2.1656e-05
PNPLA6	10.1745	10.3776	10.1924	9.39716	9.38378	9.26191		1.86678	0.000677921
MBOAT1	9.71636	9.63679	9.59121	8.76064	8.75477	8.72824		1.86638	0.000851349
UXS1	10.0588	10.1225	10.1139	9.19305	9.13622	9.27289		1.86308	0.000291646
MET	12.5172	12.459	12.3494	11.5821	11.524	11.5286		1.86217	0.00104754
DEGS1	11.0267	10.8375	10.8401	10.1426	9.87154	10.0031		1.86052	0.00107368
C9orf167	7.96107	8.07214	8.10903	7.20795	7.09959	7.14916		1.85984	0.000163602
STEAP1	10.9002	10.9394	10.809	10.114	9.95017	9.89983		1.85943	0.000845692
CCND1	8.60609	8.70205	8.63769	7.83542	7.67167	7.76797		1.8535	0.000323857
2012-03-03	7.45658	7.72946	7.52748	6.7196	6.70585	6.62127		1.85181	0.00391091
AGRN	9.97199	9.94799	9.94607	9.22659	9.01345	8.96068		1.85118	0.00776241
SCARB1	10.0743	10.1183	9.98669	9.18551	9.1523	9.17903		1.84995	0.00104447
C2CD2	9.75553	9.88051	9.84374	8.99739	9.00546	8.82131		1.84703	0.000643675
TMEM158	8.38182	8.34104	8.29628	7.43114	7.44888	7.48533		1.84625	2.87029e-05
PTPLA	10.2084	10.2558	10.1008	9.42017	9.21603	9.27563		1.84597	0.000460487
CTSL1P8	8.06804	7.74859	7.76035	6.95894	6.82052	7.14669		1.84499	0.00341873
FBN2	10.7465	10.6764	10.6922	9.86941	9.72808	9.87159		1.84293	0.000701947
LOC284454	10.2398	9.96265	10.0407	9.28161	9.22112	9.09551		1.84247	0.00163435
EMP1	12.6981	12.7411	12.8346	11.9157	11.8026	11.9154		1.84038	9.29969e-05
ITPR3	10.8132	10.81	10.822	9.98683	9.8999	9.92		1.83971	0.000734877
TRPA1	7.80105	8.06054	7.91464	7.13631	6.95961	7.04769		1.83724	0.00116966
LTBP2	10.1826	10.1851	10.1914	9.372	9.27339	9.28492		1.83562	0.00117531
SUN2	10.3007	10.2747	10.3944	9.48994	9.36545	9.48777		1.8347	0.000100058
NPIP /// PKD1P1	11.7058	11.7398	11.7321	10.9039	10.8454	10.8025		1.83434	0.000356125
FAM132B	8.6618	8.54436	8.54916	7.74485	7.74269	7.64551		1.83285	7.73539e-05
LPCAT4	10.087	10.0452	9.99728	9.25303	9.19215	9.06499		1.83161	0.000997425
GPR27	9.63449	9.65404	9.61935	8.72607	8.7887	8.77475		1.8312	2.95275e-05
KCNG1	7.95116	7.93576	7.84166	7.0394	7.00283	7.07365		1.82881	0.000118323
ANXA3	8.66983	8.71919	8.63413	7.85307	7.66377	7.89631		1.82766	0.00329821
FAT1	10.9397	10.9076	10.9689	10.098	9.98799	10.1238		1.82612	0.00057728
KCNN3	7.06207	6.97896	6.94773	6.29725	6.03347	6.059		1.82304	0.00402759
LCN2	7.37096	7.67497	7.64442	6.48023	6.76988	6.84461		1.8216	0.00445013
KRT75	7.19473	7.0742	6.94824	6.03149	6.25506	6.33686		1.82082	0.00214946
ABCA1	9.68755	9.66971	9.52538	8.64965	8.74692	8.89549		1.81948	0.000965251
LRP4	9.00963	8.98986	9.00316	8.12536	8.13809	8.14905		1.8193	9.9777e-08
NOTCH2	13.0803	12.9946	12.9664	12.152	12.1309	12.1691		1.81892	0.00062607
AMIGO2	12.4985	12.4528	12.3524	11.5503	11.5387	11.6262		1.81861	0.000216911
DHCR7	11.7962	11.5799	11.6099	10.8751	10.774	10.7654		1.81145	0.00148924
XBP1	10.1611	10.1512	9.96136	9.23952	9.18577	9.28079		1.80984	0.00198938
METRNL	9.72973	9.8045	9.8562	8.99537	8.94251	8.8853		1.8097	7.03767e-05
SPCS3	10.5624	10.6166	10.4829	9.72479	9.74119	9.63905		1.80538	9.22639e-05
FAM101A	8.77544	8.92832	8.94383	8.06327	8.10731	7.92132		1.80487	0.000396978
SIRPA	9.27382	9.28469	9.28608	8.44023	8.39592	8.45336		1.80462	0.000231959
NRP1	9.1945	8.98098	8.87181	8.23069	8.11393	8.15024		1.80352	0.0065382
ZC3H12A	8.63424	8.90646	8.827	7.93701	7.99521	7.88364		1.80327	0.00392563
DAG1	11.562	11.5433	11.503	10.7066	10.6519	10.6984		1.80305	4.03868e-06
NPIP	11.4972	11.5538	11.5332	10.7275	10.6553	10.6534		1.80166	2.64918e-05
TMEM156	6.92316	7.35453	7.35569	6.29471	6.38664	6.40822		1.79993	0.0225609
ORAI1	9.09834	9.2745	9.19753	8.29857	8.43044	8.29854		1.79951	0.000259645
KIRREL	10.8023	10.806	10.7104	9.9319	9.90623	9.93999		1.79859	0.000521314
TNFRSF8	9.20121	9.17242	9.15708	8.43636	8.30177	8.25581		1.797	0.00271129
UGT1A1 /// UGT1A10 /// UGT1A3 /// UGT1A4 /// UGT1A5 /// UGT1A6 /// UGT1A7 /// UGT1A8 /// UGT1A9	8.34115	8.70199	8.63209	7.72856	7.67261	7.73765		1.79685	0.0142852
SLC10A4	6.05343	6.16748	6.05828	5.37938	5.17778	5.18883		1.79552	0.00117107
FAM57A	10.0577	10.0292	9.95288	9.20692	9.22078	9.08063		1.7948	0.000205239
GGCX	10.5686	10.3206	10.3181	9.65828	9.49417	9.52414		1.79449	0.00221124
CD274	8.83462	9.12699	8.98668	8.17369	8.11005	8.13555		1.79378	0.00759936
2012-03-06	12.3017	12.2887	12.3348	11.5491	11.4487	11.4066		1.79036	0.00109941
PKD1P1	11.8065	11.7837	11.8378	10.9999	10.9829	10.9335		1.78662	8.39286e-06
ESYT1	11.2398	11.0914	11.2071	10.425	10.2776	10.3243		1.78651	0.000182102
C9orf125	10.9825	10.8916	10.9082	10.1481	10.1004	10.0259		1.78502	7.45114e-05
LEPRE1	10.8813	10.6052	10.7211	9.9597	9.90683	9.83441		1.78457	0.00330768
KLK15	7.54645	7.10607	7.33033	6.70404	6.37096	6.40203		1.78419	0.00789301
TAPBP	11.3242	11.4026	11.3409	10.5569	10.5575	10.4489		1.78363	0.000118647
MAP3K8	6.71283	6.9524	6.74434	6.14887	5.92296	5.83391		1.78337	0.00267164
TPST1	10.5952	10.4899	10.4921	9.76603	9.6863	9.62777		1.7806	0.000109922
2012-03-04	7.23689	7.45175	7.32093	6.40991	6.70876	6.39695		1.77931	0.00435144
DPAGT1	11.2264	11.0205	10.9915	10.3078	10.2445	10.1936		1.77868	0.00277739
LOC100506653	10.5117	10.0025	10.0909	9.49189	9.37917	9.25219		1.77435	0.0207467
SLC7A1	11.2668	11.2438	11.2438	10.4614	10.425	10.387		1.77399	0.000179813
DCBLD2	11.8364	11.8345	11.8691	11.0141	10.9634	11.0818		1.7739	0.00068048
FADS2	10.961	11.0296	10.9785	10.2606	10.1394	10.0913		1.77264	0.00119074
ITPRIP	9.47224	9.54558	9.48739	8.7767	8.69591	8.56113		1.7701	0.00265564
FZD8	9.81166	9.60265	9.54522	8.78751	8.85559	8.84741		1.76909	0.00650665
EZR	11.5307	11.5215	11.4298	10.7585	10.6994	10.5655		1.7648	0.000858395
CHST10	9.46928	9.59729	9.40659	8.70423	8.60487	8.70745		1.76402	0.000707425
LOC399491	10.948	10.8942	10.8179	10.1148	10.14	9.95188		1.76275	0.000726153
ABCC3	9.78117	9.66732	9.77095	9.02519	8.97415	8.7741		1.7597	0.00291437
TFPI2	11.8706	11.949	11.8337	11.1669	11.0534	10.988		1.75928	0.000474481
GPR68	7.93198	8.06539	7.9702	6.97691	7.33078	7.21557		1.75901	0.00877525
WNT5B	7.75861	7.61318	7.69061	6.80056	6.87643	6.94261		1.7584	0.000157428
CAV1	12.4458	12.5635	12.5623	11.7534	11.7151	11.6652		1.75637	0.000175267
CHST3	9.05088	9.16463	8.95165	8.18642	8.26983	8.27533		1.75547	0.00164335
LTBP1	11.3992	11.4093	11.411	10.6228	10.5646	10.5973		1.75516	0.000244797
PLEC	9.79229	9.89574	9.82182	9.1219	9.02515	8.9318		1.75362	0.000796633
CLCN7	10.7076	10.5647	10.6761	9.88027	9.80668	9.83066		1.75353	0.000521507
XK	8.47343	8.65524	8.65434	7.82198	7.71952	7.81779		1.75067	0.00111342
LOC401097	5.75514	5.83217	5.76762	4.89039	5.01158	5.03237		1.7494	0.000460137
SLC15A4	10.5781	10.4901	10.4814	9.80173	9.69551	9.63775		1.747	0.000382249
ACVR1	10.7661	10.7264	10.64	9.86866	9.8726	9.97799		1.74646	0.00010027
C3orf21	8.36389	8.6403	8.59556	7.79734	7.69135	7.69778		1.74645	0.00522289
LASS2	11.884	11.7781	11.8424	11.033	11.0526	11.0062		1.74624	0.000294129
CELSR1	8.65583	8.74613	8.71409	7.95103	7.8926	7.86229		1.74518	2.69627e-05
SEMA3A	8.95678	8.87083	8.78964	8.08647	8.05738	8.06344		1.74511	0.00278492
CNIH3	7.3118	7.16551	7.1815	6.43211	6.40847	6.40889		1.74486	0.00266019
CDS2	10.1379	10.144	10.0946	9.41087	9.31502	9.2413		1.74486	0.00181362
SRPX	11.6551	11.4171	11.4274	10.7722	10.6472	10.671		1.7448	0.00296102
MAMDC4	8.21304	8.0792	7.97277	7.43443	7.27575	7.14612		1.74461	0.00201641
CDH2	11.4384	11.4344	11.4049	10.6062	10.6084	10.6615		1.74178	2.1693e-05
LOC100132247 /// LOC348162 /// LOC613037 /// LOC728888 /// NPIPL3	9.2731	9.30995	9.38693	8.71021	8.45469	8.40845		1.73975	0.00759103
CHST15	9.60402	9.45352	9.43031	8.74146	8.68714	8.66287		1.73965	0.00146972
MESDC1	9.61246	9.66423	9.41784	8.84722	8.6832	8.77228		1.73782	0.00179177
FOSL1	8.50419	8.58619	8.57297	7.82629	7.68225	7.76748		1.73601	0.000289313
MYH9	10.9872	11.0989	11.1143	10.3368	10.2156	10.2617		1.73556	0.000130799
CTNS	9.7291	9.53903	9.64751	8.92361	8.84181	8.76794		1.73398	0.000450875
ABLIM3	7.51548	7.53457	7.76844	6.79102	6.83674	6.81029		1.73325	0.00894301
CD70	10.2268	10.4078	10.4657	9.59636	9.62382	9.50372		1.7316	0.00237473
GPR56	9.22643	9.02253	9.01558	8.36153	8.25319	8.27356		1.73158	0.00231884
SLC26A6	8.38813	8.30076	8.28878	7.59629	7.43224	7.57679		1.73001	0.00059731
TMEM51	9.01859	9.02391	8.97945	8.2138	8.25792	8.17807		1.72994	4.23294e-05
IRX4	8.12585	8.01421	8.22705	7.37593	7.44346	7.17881		1.72864	0.00181027
AGPAT9	8.50733	8.65067	8.5251	7.88199	7.80269	7.62967		1.72858	0.00193741
BDKRB2	9.37171	9.56583	9.42282	8.77763	8.58878	8.6261		1.72822	0.000648713
C3orf39	9.7211	9.73733	9.76889	9.03345	8.961	8.87541		1.72407	0.00167815
CXCR4	8.47867	8.21977	8.05296	7.41514	7.53808	7.44228		1.72345	0.0172856
PTPRD	9.3603	9.4319	9.30087	8.5922	8.59203	8.55772		1.72155	0.00110873
GPR157	8.60537	8.74727	8.65328	7.93256	7.98626	7.74588		1.71761	0.00206413
TTYH3	10.202	10.2547	10.2831	9.54759	9.36059	9.49042		1.7176	0.00161199
NFE2L1	11.2689	11.1933	11.1389	10.4141	10.4966	10.3501		1.71725	0.00017648
FADS1	11.5168	11.6304	11.5796	10.8671	10.7647	10.7569		1.7164	9.04322e-05
CSF1	9.78145	9.75889	9.75557	9.03569	8.83276	9.09452		1.71433	0.00965492
SOAT1	11.0586	10.7339	10.4999	9.98672	9.85043	10.1249		1.71331	0.0245813
ATP1B1	12.1142	12.1646	12.1534	11.3373	11.3407	11.4245		1.71306	0.000137043
RNF149	10.2585	10.323	10.2149	9.60292	9.42944	9.4408		1.71048	0.000977757
CCL7	7.8734	8.17336	7.92352	7.24191	7.2762	7.13161		1.70944	0.0057987
NOV	8.70437	8.62272	8.34293	7.7474	7.75729	7.8468		1.70864	0.0139117
OCLN	10.7326	11.0751	10.9401	10.1678	10.2309	10.0335		1.70751	0.00541728
PDIA5	10.247	10.2757	10.2909	9.59678	9.46865	9.4347		1.70662	0.00250725
MGC12916	7.0369	6.9375	7.02393	6.08834	6.35677	6.24234		1.70562	0.0045472
TNFAIP2	10.564	10.6041	10.559	9.81566	9.78954	9.81497		1.70409	9.82691e-06
SNORA21	7.97114	8.05882	7.74572	7.232	7.09319	7.14369		1.70402	0.00659897
COL6A1	13.0443	12.8132	12.8132	12.2649	12.1343	11.9651		1.70386	0.00282924
PSAT1	11.0128	10.8156	10.9265	10.1735	10.076	10.1993		1.70379	0.000760835
HYOU1	12.4372	12.4017	12.4021	11.7325	11.609	11.5945		1.7033	0.00187601
PTPDC1	8.83474	9.04806	9.09478	8.36884	8.22495	8.07937		1.70307	0.00268997
SLC3A2	10.3193	10.0571	10.1127	9.50106	9.33347	9.35108		1.70268	0.00230721
LY6K	6.86239	6.89083	6.75715	6.237	5.9543	6.01589		1.70259	0.00473284
DIRC2	10.3967	10.3454	10.383	9.70049	9.61591	9.50549		1.70258	0.00330601
ZYX	10.7429	10.7349	10.7036	9.99922	9.96531	9.91441		1.70231	0.000128622
LRRC8E	8.20557	8.20967	8.15905	7.5188	7.38278	7.37057		1.70217	0.00168225
CREB3L2	9.81686	10.2235	10.0725	9.34043	9.28712	9.18469		1.70157	0.0138802
PIGO	10.6328	10.5503	10.5961	9.92008	9.79506	9.76392		1.70142	0.000809833
UGGT2	9.08911	9.14162	9.046	8.43128	8.27021	8.27741		1.70049	0.000957566
RHBDF2	8.93945	8.9304	8.8725	8.28018	8.21756	7.94749		1.7002	0.0143653
SIGMAR1	10.8989	10.8879	10.8573	10.2012	10.0745	10.0729		1.69956	0.00160232
LEPREL2	8.61755	8.84597	8.85478	8.15659	7.9555	7.91106		1.69943	0.00212633
DDX11 /// DDX12 /// LOC642846	9.73608	9.6258	9.64713	8.95894	8.84783	8.91015		1.69823	8.25836e-05
FLNC	9.80849	9.7998	9.96905	9.03975	9.10821	9.14019		1.69709	0.00105791
NUP210	9.97126	10.0451	10.1153	9.29499	9.24912	9.30204		1.69564	0.000934286
PTGER4	8.48071	8.95682	8.69671	7.95225	8.01578	7.88355		1.69453	0.0244141
SLC2A14 /// SLC2A3	10.5504	10.4414	10.4337	9.77919	9.71566	9.6487		1.69426	0.000139819
NCRNA00085	7.88938	7.72384	7.62387	7.08814	6.98357	6.8893		1.69196	0.00195535
TMEM43	11.7022	11.6423	11.5105	10.9001	10.8951	10.784		1.69187	0.000752035
SGMS1	8.2812	8.32935	8.24022	7.47324	7.4942	7.60802		1.69166	0.000329406
ANO6	11.3933	11.4532	11.2696	10.5616	10.5594	10.7213		1.69103	0.00057214
PMP22	11.21	11.0994	11.0605	10.4102	10.3831	10.3045		1.69039	0.000299902
APCDD1L	8.05001	7.95302	7.84678	7.32182	7.13504	7.12129		1.69023	0.0010153
IGFBP3	12.9222	12.9233	12.9597	12.2165	12.2182	12.1015		1.68916	0.00116918
CLECL1	6.43901	6.0303	6.28612	5.61785	5.44671	5.42224		1.68905	0.0110999
BTN2A1	10.0888	10.0643	10.0326	9.35613	9.30764	9.25656		1.68781	0.000128487
NOTCH1	8.24	8.45274	8.51396	7.73676	7.64723	7.56212		1.68591	0.00315671
ATP2B1	10.1281	9.95517	9.97247	9.18598	9.27	9.33968		1.6857	0.000548762
ATP10D	9.86118	9.91863	9.83952	9.2355	9.07433	9.05269		1.68444	0.0021614
BTN3A1	8.95795	9.10719	8.92268	8.31693	8.22304	8.19373		1.6834	0.000798572
COCH	11.7591	11.7189	11.6421	10.984	10.9317	10.9505		1.68329	0.00044801
EMP3	11.7522	11.8545	11.7371	11.1206	11.0392	10.9303		1.68325	0.000709746
PCDH10	7.95532	8.13433	7.98189	7.2892	7.29979	7.23301		1.68161	0.00233523
SLC35D1	9.44464	9.77131	9.56266	8.91377	8.82303	8.79312		1.68128	0.00871262
SNHG12	9.96931	9.83674	9.82271	9.33366	9.1006	8.94791		1.68047	0.0119357
TSKU	9.07281	8.91889	8.94997	8.28568	8.27072	8.139		1.68034	0.000347983
ANTXR2	9.01625	9.10234	9.06639	8.30979	8.32331	8.30915		1.67897	0.000795077
LTBP4	9.1605	9.2788	9.48912	8.67802	8.44848	8.55962		1.6788	0.0045438
TGFBR2	9.68997	9.76723	9.68246	8.97698	9.01628	8.90714		1.67762	7.00869e-05
SLC22A4	8.62629	8.20503	8.09093	7.73987	7.42419	7.52603		1.67488	0.025668
TMEM181	10.6987	10.8009	10.8688	10.0776	10.0534	10.0061		1.67456	0.00138536
NFE2L3	11.5899	11.5432	11.523	10.8057	10.7271	10.8949		1.67344	0.00142529
SC5DL	11.2982	11.2222	11.1748	10.5401	10.4536	10.4736		1.67326	0.000138474
JSRP1	7.65697	7.37491	7.68422	7.16901	6.6374	6.68373		1.67247	0.0289144
STRA6	9.42773	9.33339	9.29121	8.67775	8.60259	8.54695		1.67212	0.000183938
LTBP3	10.8352	10.9686	11.0534	10.3362	10.1797	10.1199		1.6707	0.0012175
LTBR	9.66155	9.69214	9.63042	8.9163	8.94613	8.90798		1.66775	1.70138e-05
TPRA1	8.74511	8.70574	8.77509	8.23079	7.98272	7.80163		1.66663	0.024866
PTDSS1	11.5512	11.5193	11.4938	10.8616	10.8065	10.6865		1.66619	0.00247447
CD101	7.89128	7.7914	7.92573	7.22455	7.04261	7.13172		1.66614	0.000524596
MFGE8	9.00516	9.01221	9.02737	8.32414	8.2068	8.30552		1.66566	0.00186351
BST1	6.60828	6.59434	6.291	5.7404	5.62208	5.92498		1.66484	0.00607771
IL15RA	8.49782	8.61482	8.54616	7.78481	7.81919	7.85108		1.66391	0.000238432
FURIN	9.01609	9.01022	9.10853	8.19769	8.40241	8.3327		1.66326	0.00160092
UGT1A8 /// UGT1A9	7.07425	7.57696	7.34334	6.6822	6.64657	6.46551		1.66258	0.0223349
INSIG1	11.8226	11.8248	11.7151	11.0295	10.9645	11.1694		1.66214	0.00128416
ZNF302	9.72827	9.5743	9.6621	9.03411	8.99655	8.73619		1.66164	0.00680225
S100A16	11.0609	10.8617	10.8707	10.1601	10.289	10.1471		1.66138	0.00127371
CD276	10.8817	10.8821	10.8533	10.2307	10.1557	10.0342		1.66115	0.00506396
CD44	13.2858	13.3019	13.1872	12.4936	12.4843	12.6028		1.66026	0.000154802
SERPINH1	13.1196	13.0401	13.0044	12.3879	12.325	12.258		1.65986	0.000142106
CXCL2	9.51599	9.73812	9.68737	8.96657	8.89782	8.88493		1.65947	0.00389651
GPR89A	11.0421	10.9678	11.0168	10.3398	10.2574	10.2376		1.65934	9.88161e-05
MIA3	9.96735	9.95645	9.91421	9.27017	9.21527	9.16078		1.65932	0.000258863
NPIPL2 /// NPIPL3 /// PDXDC2P	8.3241	8.34873	8.34567	7.70197	7.5646	7.56038		1.65923	0.00328821
DOT1L	8.48995	8.49096	8.65247	7.95573	7.77664	7.70983		1.65909	0.00186511
GPR126	8.74978	9.00681	9.09044	8.24516	8.29643	8.1154		1.65866	0.00785293
AGPAT6	10.6888	10.6205	10.6038	9.93615	9.96448	9.82263		1.65856	0.00044608
XYLT2	8.54242	8.6209	8.41324	8.01175	7.76591	7.60954		1.6584	0.011624
LBR	12.4132	12.3631	12.252	11.6054	11.5655	11.669		1.65802	0.000535467
ATG9A	10.222	10.3135	10.3003	9.54019	9.61525	9.49214		1.65794	0.00012574
SFRS3	9.6733	9.07826	9.38978	8.70973	8.73602	8.50922		1.65725	0.0363806
EPDR1	11.8497	11.8942	11.7659	11.1973	11.0775	11.0503		1.65664	0.00029313
GPR89A /// GPR89B /// GPR89C	11.02	10.9484	11.0311	10.3547	10.2711	10.1927		1.65518	0.000699638
MFSD5	10.4309	10.2819	10.3989	9.67917	9.6488	9.60342		1.65493	0.000869905
FLNA	11.5786	11.836	11.7111	11.0272	11.0275	10.8909		1.65485	0.00246299
PTGFRN	11.9845	11.9052	11.9832	11.3034	11.2269	11.1631		1.65459	0.000302547
LRFN4	9.06676	9.00738	9.06001	8.37992	8.36448	8.21088		1.65438	0.00256123
RASAL3	7.51313	7.12818	7.28999	6.66162	6.57605	6.51936		1.65262	0.0141537
EMR2	6.98747	7.2716	7.02065	6.44936	6.40765	6.2495		1.65222	0.00406222
TMEM109	11.0234	10.8858	10.9567	10.3137	10.2203	10.1624		1.65081	0.000276522
NAGPA	9.09001	8.82161	8.93513	8.2793	8.28009	8.11913		1.65031	0.00250921
SPPL3	10.9619	11.0464	11.0368	10.3034	10.2482	10.3271		1.64962	3.9332e-05
SFXN3	9.37186	9.27746	9.21939	8.68446	8.52404	8.49441		1.6494	0.00087807
LOC100132832	9.89733	9.87676	9.86285	9.29254	9.05407	9.12559		1.64899	0.00843306
NAV1	9.78277	9.87758	9.7556	9.13813	9.03939	9.07473		1.64859	0.000151577
ABCC10	10.3379	10.0452	10.1082	9.45879	9.38518	9.48858		1.64674	0.00886893
GPR39	8.03528	7.8928	8.0847	7.33582	7.3466	7.17545		1.64525	0.000850279
KRT17	8.0883	8.29935	8.4143	7.6032	7.53915	7.50608		1.64472	0.0118136
TSPAN2	9.50074	9.69398	9.5612	8.85547	8.86792	8.88216		1.64352	0.0055794
SYTL4	8.39551	8.49791	8.58113	7.77123	7.74344	7.81555		1.64123	0.00220921
TMEM45A	10.9709	10.8956	10.8332	10.2234	10.1139	10.2181		1.6412	0.000194458
MAN2A2	9.92073	9.90815	9.89516	9.21371	9.21153	9.15536		1.64089	0.000158197
SQLE	11.517	11.5661	11.4127	10.8402	10.7199	10.7939		1.64031	0.000336374
CENPV	10.19	10.0562	10.029	9.40532	9.37653	9.35379		1.63942	0.00265354
POGLUT1	10.5107	10.6015	10.3968	9.87849	9.74006	9.75094		1.63937	0.000930114
LAMA4	12.1535	11.893	11.8873	11.3026	11.2069	11.2899		1.63749	0.00893023
ITGA11	8.14529	8.02628	7.98124	7.41872	7.33559	7.26641		1.63659	0.000442467
SLC35B2	11.1489	11.1305	11.0384	10.4338	10.4504	10.3047		1.63543	0.000387514
GALNT2	11.9257	11.9689	11.8601	11.1936	11.1858	11.2505		1.63389	0.000141611
ANKRD36B	8.68051	8.72362	8.91267	8.1865	7.97417	8.03288		1.63326	0.00185626
ATP13A1	11.1197	11.0567	11.074	10.4883	10.3095	10.3309		1.63271	0.00321209
SMTN	8.72446	8.85638	8.69891	8.1939	8.03406	7.9307		1.63244	0.00279977
COL6A3	13.572	13.4931	13.4503	12.8442	12.751	12.8004		1.63196	0.000150577
DYNC1H1	11.7207	11.6901	11.6985	11.0429	11.0005	10.9464		1.63183	0.000608363
SNHG3	8.38701	8.00928	8.00764	7.48561	7.50589	7.29542		1.63091	0.0153638
CD83	9.75645	9.72232	9.70362	9.03524	9.00911	9.02571		1.62914	4.04958e-05
BLID	5.60869	5.51609	6.06393	5.07383	5.0323	4.97117		1.62879	0.049449
IQGAP3	10.7149	10.6791	10.6707	10.0849	9.94725	9.92192		1.62849	0.00319022
FUCA2	11.6378	11.7011	11.6981	11.0486	10.9802	10.9046		1.62586	0.000719827
ESYT2	11.3755	11.6394	11.5488	10.834	10.8175	10.809		1.6257	0.011427
GPR37	8.36707	8.6309	8.52497	7.8206	7.83179	7.76846		1.62529	0.00846819
TAP1	10.0529	10.2269	10.2526	9.53908	9.50245	9.39407		1.62329	0.00133459
VANGL2	9.13833	9.52864	9.34482	8.6814	8.67172	8.56299		1.62288	0.0169772
EBP	11.0629	11.0212	10.9428	10.3901	10.3028	10.2394		1.62251	0.000309175
PLXNB2	11.8977	11.9314	11.9913	11.3297	11.1946	11.2025		1.62213	0.000481525
GBA /// GBAP1	9.88997	9.79057	9.7191	9.14194	9.06082	9.1048		1.62154	0.00133807
DKFZp547G183	7.95396	7.86475	7.72891	7.3401	7.0535	7.06206		1.62149	0.00531436
MANEAL	8.34073	8.37795	8.30329	7.54397	7.74564	7.6416		1.62104	0.0031429
PCYOX1	11.257	11.1968	11.1503	10.53	10.5286	10.4552		1.62086	8.52454e-05
ADM	7.60908	7.92498	7.75622	7.12784	7.17041	6.90277		1.62048	0.00498162
HTR1D	6.65999	6.77421	6.58073	5.85759	6.05378	6.01546		1.62004	0.00108733
C1orf104	9.16182	9.10014	9.10483	8.63333	8.28661	8.35971		1.61969	0.0193306
GALNT10	10.6887	10.9459	10.9199	10.1764	10.1765	10.1147		1.6196	0.00997797
AFF3	8.2812	8.46795	8.33074	7.79833	7.65978	7.53574		1.61927	0.00248078
SHISA2	7.13858	7.09942	6.88602	6.47251	6.31019	6.25632		1.61889	0.00273194
ECE1	9.91681	9.91615	10.0221	9.36486	9.23796	9.16935		1.6181	0.00122452
LOC100506205 /// TMEM185A	8.99823	9.01145	8.90188	8.36799	8.32685	8.14005		1.61578	0.00339135
FAM193B	9.60104	9.68945	9.49972	8.93337	8.91842	8.86248		1.6155	0.00250761
ENG	9.44529	9.46331	9.62683	8.9007	8.76899	8.79046		1.61525	0.00101557
CD47	13.128	13.1826	13.1217	12.5327	12.4419	12.3838		1.61473	0.00106955
SLC16A3	9.58793	9.56579	9.47633	9.00599	8.8356	8.71504		1.61456	0.00732702
FBXL13	7.20189	6.85262	6.616	6.1438	6.39285	6.06145		1.61418	0.0350951
TPST2	9.41225	9.33712	9.21764	8.65467	8.58463	8.6557		1.61404	0.00252237
REEP5	11.8282	11.8586	11.7452	11.1787	11.0593	11.1236		1.61344	0.00014045
OLFML2A	10.2845	10.4507	10.4845	9.80759	9.69569	9.64727		1.61296	0.00120152
BFAR	10.7224	10.6508	10.723	10.022	10.0526	9.95322		1.61268	7.16548e-05
HAB1	9.02489	8.61968	8.83304	8.34503	8.01918	8.04551		1.61249	0.0120885
LOC643792	7.08774	7.08349	6.92778	6.54672	6.30096	6.18495		1.61194	0.0110336
MYBL1	9.19471	9.21086	9.37418	8.65028	8.57071	8.49313		1.61165	0.000903261
TMEM41A	9.81166	9.84087	9.7964	9.1768	9.1586	9.04811		1.61157	0.00157548
CLPTM1L	12.1111	12.0569	12.0539	11.4108	11.3681	11.3795		1.61087	2.0255e-05
ROBO3	7.81423	7.72538	7.71614	7.18957	7.10112	6.90221		1.61062	0.00834089
TYRP1	9.61143	9.81926	9.75509	8.9346	9.06939	9.12024		1.61014	0.00120069
SVIL	9.64214	9.84206	9.84448	9.16548	9.06939	9.03341		1.60971	0.00226603
MINPP1	11.2088	11.0939	11.0079	10.4629	10.4171	10.3704		1.60965	0.00231876
KCNMB1	7.44204	7.08231	7.15969	6.20318	6.67126	6.74989		1.60946	0.0353513
GPR107	9.60182	9.61522	9.57625	8.93269	8.92589	8.87517		1.60939	2.62766e-05
FZD7	9.77664	9.54655	9.52239	8.92075	8.91055	8.95648		1.60874	0.0118179
FRAS1	10.1735	10.166	10.1622	9.5447	9.45373	9.44759		1.60794	0.0018972
FKBP9	10.8455	10.6819	10.6906	10.1079	10.0635	9.99125		1.60783	0.000928541
KRT8	9.99263	10.2091	10.2539	9.55352	9.50785	9.33909		1.60776	0.00316511
B3GNT1	10.8033	10.7116	10.7269	10.0997	10.1172	9.96998		1.60769	0.000654662
IRAK2	8.21853	8.44286	8.31693	7.7838	7.59212	7.54864		1.60724	0.0022278
VGLL3	9.00969	9.10754	8.91907	8.23566	8.2268	8.52126		1.60681	0.00742643
TGFB1I1	9.41044	9.32441	9.30656	8.65306	8.6647	8.67417		1.60565	0.00161464
HRH1	9.29514	9.35824	9.16233	8.64119	8.54642	8.5793		1.6054	0.00211351
PXDN	12.8856	12.8941	12.9328	12.2582	12.2234	12.1824		1.60527	4.19902e-05
CCDC13	7.77384	7.54453	7.85317	7.12568	6.82932	7.16834		1.60518	0.00884692
CHST7	7.53943	7.45856	7.36638	6.87041	6.80598	6.63993		1.60512	0.00188447
JUN	10.1705	10.1721	10.2213	9.55898	9.37563	9.58207		1.60479	0.00628705
GALNT7	10.9127	10.8813	10.956	10.2934	10.2141	10.1966		1.60433	9.54707e-05
WNT5A	11.0193	10.9768	10.86	10.2327	10.2454	10.3322		1.60427	0.000622365
TBL2	11.3985	11.4644	11.3018	10.7579	10.7011	10.6606		1.60403	0.000741405
ACP5	8.41921	8.50555	8.37761	7.76438	7.77188	7.72349		1.60311	0.00096757
IGDCC4	7.79072	7.81604	7.82941	7.12576	7.18977	7.07804		1.6031	0.000843496
SEMA3C	11.7896	11.6313	11.6539	11.0544	10.93	11.0518		1.6016	0.000538179
HHIP	6.0389	5.92066	5.92066	5.60471	5.11725	5.1242		1.59994	0.0454119
PTPRM	9.12299	9.07493	8.92618	8.45834	8.34145	8.29196		1.59931	0.00106923
HSPA5	13.914	13.8094	13.8411	13.1842	13.1101	13.2394		1.59869	0.000190961
ARHGAP30	7.88988	7.42305	7.95731	7.26378	6.95482	7.0213		1.59857	0.0363064
CHST14	10.052	9.97903	10.14	9.3847	9.35732	9.39878		1.59855	0.00294221
CKAP4	13.3774	13.2925	13.4349	12.7393	12.6889	12.6472		1.59822	0.000413384
LOXL3	11.1299	10.9496	11.0344	10.4009	10.384	10.3004		1.59793	0.00104197
SLC35F2	11.3892	11.5036	11.3961	10.792	10.7984	10.6702		1.59779	0.000287908
TOR1B	10.0855	10.0406	10.1621	9.51412	9.42085	9.3256		1.59756	0.00101661
GPC4	10.2412	10.2417	10.1561	9.5993	9.55076	9.46303		1.59695	0.000294803
RPL32P3	9.37852	9.42098	9.44017	8.79147	8.76697	8.65675		1.59641	0.00104364
C17orf60	7.18441	7.3811	7.46456	6.96466	6.4864	6.5557		1.59598	0.0267742
MFAP4	7.12568	7.21199	7.14683	6.55069	6.43971	6.47132		1.59578	0.00012644
FOXC2	8.90503	8.82175	8.89331	8.37081	8.08363	8.1436		1.59551	0.0111995
LOC100507630	6.65093	6.38989	6.68972	6.23355	5.61156	5.86572		1.59465	0.0452362
VNN1	6.45258	6.24595	6.24411	5.75806	5.78344	5.3817		1.59455	0.0189121
OLFML3	9.2262	8.97233	8.95316	8.42266	8.39513	8.31956		1.59267	0.0100748
SFRP1	10.195	10.3425	10.2819	9.63998	9.63097	9.53723		1.59152	0.000350094
TFEC	4.99178	5.27673	5.21208	4.58029	4.41287	4.47635		1.59147	0.00557933
TNFAIP3	10.0929	10.3364	10.304	9.6371	9.57263	9.51269		1.59137	0.00503205
ANKRD9	8.72605	8.69076	8.65635	8.084	8.01996	7.95889		1.59119	0.000399102
PLAU	10.9219	10.9142	10.8531	10.3309	10.2156	10.1336		1.59071	0.00320168
GADD45B	8.45495	8.40211	8.36848	7.71213	7.83164	7.67363		1.59039	0.00105269
C6orf103	4.95153	4.94376	5.21906	4.52008	4.24043	4.34701		1.58991	0.0055242
LOC729177	6.69885	6.38713	6.67977	6.04877	5.90482	5.80551		1.58984	0.00761864
MGAT2	11.5608	11.4433	11.4906	10.8422	10.7477	10.8982		1.58984	0.000381695
SLC2A3	11.1011	10.9378	10.9728	10.3495	10.3325	10.3232		1.58977	0.00464654
HDAC7	8.44684	8.35249	8.36839	7.73144	7.76718	7.66434		1.58915	9.13788e-05
SV2A	10.4742	10.5293	10.616	9.93589	9.88843	9.79068		1.58906	0.00035888
SLC12A2	10.0739	9.89931	9.90302	9.30543	9.27227	9.2949		1.58874	0.00616231
P2RX5	9.97168	10.028	10.0809	9.39194	9.32282	9.3641		1.588	0.000178446
ABCC5	9.94702	9.85506	9.85506	9.27244	9.16133	9.22171		1.588	0.000115853
SUSD1	8.87345	8.8835	8.73009	8.13628	8.19507	8.15613		1.58724	0.00255814
A1BG-AS	7.89712	7.93954	7.84575	7.44006	7.13778	7.10556		1.58704	0.0194168
LRP5	9.24427	9.50628	9.43593	8.75057	8.79664	8.64172		1.5865	0.00405295
SLC35E4	6.3709	6.65154	6.39375	5.82572	5.74368	5.84949		1.58642	0.0106886
PLXDC2	6.97658	6.94195	6.91143	6.38109	6.26173	6.19001		1.58635	0.00355751
DERL2	11.1788	11.2128	11.141	10.5844	10.5092	10.4423		1.58616	0.000770013
ABCC1	10.6713	10.5982	10.6342	10.0527	9.93839	9.91671		1.58593	0.000852382
ZDHHC14	9.37252	9.41423	9.51126	8.76275	8.79728	8.7444		1.58505	0.00143051
SPPL2A	12.6055	12.52	12.5152	11.9557	11.8449	11.8507		1.58352	0.000179875
GP1BB	7.97119	7.72538	8.00449	7.50428	7.18346	7.02489		1.58316	0.0229173
PLBD1	9.5696	9.57757	9.51906	8.96049	8.86516	8.85361		1.58263	0.000367893
DNAH11	7.36151	7.37416	7.50206	6.86658	6.58737	6.79891		1.58186	0.00578564
TSPAN5	9.00233	9.21544	9.24399	8.46197	8.53843	8.47665		1.5818	0.00832555
NAV3	9.15358	9.25028	9.30857	8.55437	8.65812	8.51548		1.58171	0.000447896
RCE1	9.3646	8.95713	9.19088	8.53741	8.55374	8.43835		1.58122	0.0226578
MGC16121	7.71449	7.46282	7.50006	6.9045	6.94975	6.84037		1.58108	0.00680118
SLC6A6	9.94921	9.7976	9.77705	9.26728	9.14586	9.12798		1.58108	0.000852578
SCT	6.84582	6.2752	6.44935	5.96563	5.93815	5.68587		1.58035	0.0399975
SLC11A2	11.1041	11.1153	11.0993	10.462	10.452	10.4248		1.58009	3.43714e-05
GALNT14	11.5992	11.5613	11.6121	10.9374	10.928	10.9295		1.57926	0.000354801
ARHGAP31	7.32483	7.3102	7.31168	6.72523	6.63653	6.60738		1.5792	0.00250631
CTSL1	11.8843	11.882	11.9395	11.2902	11.2611	11.1772		1.57909	0.000349015
ELAVL3	7.42604	7.23419	7.47688	6.86894	6.72986	6.56205		1.57872	0.00514188
FUBP1	10.7728	10.6607	10.7238	10.2475	10.0621	9.87225		1.57842	0.0190663
C17orf91	8.609	8.38562	8.35188	7.94717	7.71182	7.71443		1.57756	0.00424624
CHTF18	8.326	8.23359	8.30902	7.84565	7.61491	7.43498		1.57755	0.025844
LOC440944	8.86779	8.80422	8.71438	8.23891	8.09466	8.08003		1.57745	0.00067311
NETO2	10.5197	10.5116	10.4431	9.8378	9.85851	9.80718		1.57676	8.82867e-05
ANO10	9.46331	9.34154	9.29197	8.71664	8.75918	8.65035		1.57667	0.000976919
KIAA0922	9.74196	9.74462	9.68079	9.10894	9.06441	9.0241		1.57641	4.13182e-05
FAM57B	7.46457	7.37537	7.56346	7.02991	6.73308	6.67186		1.57591	0.0139382
CYBRD1	10.0066	10.1609	10.0181	9.55721	9.39038	9.26958		1.57586	0.00505975
SNHG1	12.1553	11.9619	12.0329	11.5197	11.4158	11.2493		1.57471	0.00352738
NCLN	9.45296	9.61219	9.61758	8.95251	8.92937	8.83707		1.57417	0.00109917
SREBF1	10.9166	11.0631	11.1074	10.4123	10.3326	10.3797		1.5737	0.00320266
AGPAT4	9.24397	9.29434	9.41705	8.78285	8.66256	8.54854		1.57331	0.00202319
LEMD2	9.23403	9.25806	9.17865	8.62882	8.55597	8.52473		1.57324	0.000115535
ZNF195	10.2166	10.0486	9.9621	9.59159	9.35759	9.31716		1.57318	0.00477413
AHNAK2	9.17553	9.33268	9.5294	8.69504	8.75843	8.62434		1.57273	0.0145197
FKRP	9.3962	9.29179	9.20398	8.68476	8.67773	8.56979		1.57269	0.00116967
IKBIP	8.87686	8.84105	8.80643	8.16939	8.15824	8.23737		1.57256	4.51558e-05
ERLIN1	11.332	11.2896	11.1278	10.6871	10.5392	10.564		1.5725	0.00154427
CAPN2	12.0241	11.9099	11.9611	11.3761	11.3454	11.2158		1.57195	0.000767433
SCARA3	8.05236	7.96607	7.95291	7.27491	7.37295	7.36606		1.57186	0.000124864
SHROOM1	8.91755	8.62784	8.71378	8.19742	8.16666	7.94157		1.57044	0.00529809
PTPLAD1	13.1447	13.1306	13.1483	12.5539	12.4947	12.4215		1.57042	0.00295686
SGK494	8.22316	8.4806	8.30594	7.70905	7.66242	7.68482		1.57041	0.0113822
ERAP2	10.8537	10.9983	10.8346	10.4035	10.2121	10.1206		1.56928	0.00496089
PAGE1	7.41567	7.5965	7.57074	6.94677	6.89989	6.78805		1.56852	0.00104755
NEO1	11.4152	11.5861	11.5707	10.8935	10.8605	10.8705		1.56829	0.00572731
TMEM62	8.61799	8.58444	8.59305	7.98848	8.00219	7.85725		1.56828	0.00364127
MCOLN1	9.36817	9.25134	9.23176	8.74867	8.63727	8.5182		1.56813	0.00233048
PROCR	9.17928	9.43992	9.13487	8.62921	8.58175	8.59728		1.56766	0.0190666
SAA1 /// SAA2	8.42259	8.68706	8.56311	7.78691	8.11006	7.83002		1.56764	0.00840216
C3AR1	7.91942	7.93745	7.84649	7.2332	7.35123	7.17455		1.56713	0.00147336
DOLK	9.50645	9.34362	9.40901	8.80951	8.77692	8.72906		1.56685	0.00132285
SLC37A2	7.61442	7.3286	7.39712	6.9741	6.79001	6.63266		1.56677	0.00815586
TMEM132A	9.36434	9.45651	9.40715	8.8911	8.70273	8.6948		1.56532	0.00415077
HNRNPA3 /// HNRNPA3P1	13.6739	13.5341	13.4574	12.9174	12.8704	12.9416		1.56413	0.00536113
ADPGK	10.9319	10.8803	10.8521	10.2792	10.232	10.2183		1.56366	4.05309e-05
RUFY2	6.9376	7.06852	7.07458	6.40843	6.46536	6.27378		1.56306	0.00111657
TNFRSF10A	8.13456	8.42703	8.2218	7.72349	7.59506	7.53187		1.56301	0.0055235
GOLT1B	11.042	11.2653	11.065	10.5579	10.4554	10.4263		1.56289	0.00351333
GBAP1	10.8628	10.9392	10.8902	10.3517	10.2064	10.2042		1.56194	0.00171372
CADM1	11.9095	11.8967	11.9198	11.3375	11.2862	11.1764		1.56044	0.0047536
NRG1	7.46654	7.57529	7.48252	7.02567	6.91838	6.65462		1.56038	0.0206858
UBR4	11.0535	11.0387	11.1157	10.4702	10.3995	10.4136		1.55998	3.87462e-05
RRAD	8.58882	8.78591	8.71062	8.1852	8.06823	7.90747		1.55993	0.00409713
GAS6	10.0275	9.96296	10.0056	9.34012	9.35674	9.37631		1.55939	6.36846e-05
RCN3	10.3825	10.44	10.3772	9.78513	9.78501	9.70722		1.5592	6.35699e-05
ANKRD36	7.13037	7.22791	7.2701	6.61555	6.52151	6.56954		1.55897	0.00047717
SLC43A2	8.69102	8.78013	8.74523	8.1869	8.08962	8.01881		1.55871	0.00127513
SLC10A3	9.06389	9.04788	9.01478	8.38332	8.43455	8.39168		1.55725	8.20643e-06
GPR144	7.29522	7.23557	7.36965	6.90049	6.50083	6.58416		1.55652	0.0256677
CLSTN1	10.9038	10.8941	11.0179	10.4069	10.2558	10.2392		1.55615	0.00096244
TMPRSS2	8.32325	8.52204	8.3626	7.66501	7.75312	7.87599		1.55609	0.00178139
CTSC	12.0701	12.0626	12.0215	11.4556	11.3533	11.4326		1.55571	0.000421638
TYRO3	9.1858	9.21869	9.27472	8.56997	8.64681	8.55187		1.55493	8.98693e-05
ADCY3	8.72262	8.85994	8.77464	8.22742	8.1394	8.08046		1.55471	0.000414483
TCIRG1	9.20659	9.27932	9.38207	8.7339	8.65258	8.57404		1.55382	0.000792972
MAP1B	10.8361	10.8987	10.8536	10.3152	10.2808	10.0862		1.55337	0.00880454
MANBA	9.37906	9.48371	9.34858	8.85092	8.7654	8.68925		1.55322	0.000560929
GLT25D1	11.5364	11.503	11.6199	10.9956	10.9201	10.839		1.55276	0.00052012
NME7	10.798	10.7115	10.6087	10.126	10.1349	9.95362		1.5525	0.00143075
RELN	9.17848	9.189	9.45278	8.64774	8.62312	8.64631		1.55225	0.018772
LAMA1	8.58703	8.4371	8.45688	7.79939	7.88501	7.89389		1.55212	0.000797206
CLDN23	5.38678	5.21983	5.42224	4.78008	4.73445	4.61185		1.55203	0.00165592
TMEM132E	6.39237	6.22464	6.61118	5.85289	5.74424	5.73062		1.5513	0.0205823
NID1	10.2228	9.94261	10.1833	9.50368	9.36943	9.57597		1.55102	0.00577183
PON2	11.4674	11.3069	11.3166	10.8235	10.6765	10.6921		1.55073	0.000866191
SLC9A6	10.6548	10.6711	10.7153	10.052	10.079	10.0116		1.55063	1.96395e-05
TMEM87A	11.8918	11.9251	11.9315	11.4049	11.1888	11.2587		1.54969	0.00815156
KIAA1530	9.34628	9.38843	9.48345	8.93661	8.79585	8.58983		1.54966	0.014359
TMEM39A	9.91928	9.76455	9.77142	9.31675	9.16799	9.07565		1.5493	0.00269776
PROK2	5.91243	6.35606	6.04511	5.34046	5.55901	5.52361		1.54775	0.0238361
ADAMTS1	10.3079	10.0431	10.1754	9.6164	9.42723	9.59345		1.54733	0.00353147
TMEM44	7.45969	7.73805	7.60878	7.12592	7.01571	6.77635		1.54704	0.00989682
MYC	9.04045	9.03801	8.92008	8.52643	8.3186	8.2658		1.54674	0.00620646
WDR90	9.38079	9.34559	9.42059	8.88152	8.74358	8.63551		1.54627	0.00805517
BMP6	7.33591	7.28274	7.33439	6.65382	6.65567	6.75841		1.54582	0.000549144
KCNN4	7.64645	7.53225	7.40161	6.81122	6.89395	6.99317		1.54469	0.00276941
PLK3	8.63252	8.34522	8.28516	7.8515	7.74235	7.78764		1.5445	0.0209119
PRKCSH	12.1924	12.0764	12.0407	11.5655	11.5398	11.323		1.54442	0.00453774
CTHRC1	12.1605	12.0418	12.0392	11.4387	11.4578	11.4641		1.54434	0.003107
C15orf52	8.41071	8.32222	8.40213	7.9256	7.75783	7.57142		1.54407	0.0195713
ADCY7	7.81351	7.98832	7.9993	7.36557	7.20653	7.34896		1.54402	0.00151439
NPTXR	7.73353	7.86899	7.74013	7.33871	7.08139	7.04314		1.54379	0.0101706
PODXL2	7.84092	8.01374	8.05598	7.4052	7.32708	7.30037		1.54327	0.00393307
MEST	12.8433	12.8369	12.7633	12.2238	12.1912	12.1515		1.54296	6.17598e-05
HHAT	7.40389	7.5905	7.30893	6.82368	6.9051	6.69759		1.54291	0.00482821
CNNM1	7.94108	8.14053	7.9069	7.34105	7.40377	7.36748		1.54264	0.0098404
ANKRD11	9.95735	10.0632	10.0653	9.45876	9.39509	9.3563		1.54247	0.000212607
PLOD2	11.9807	11.9467	11.9349	11.3297	11.271	11.3868		1.5421	0.000833256
PCSK5	8.63921	8.50192	8.57165	8.01175	7.81676	8.01188		1.54128	0.00262908
TMEM22	9.71916	9.74027	9.79587	9.16598	9.12161	9.09622		1.54096	3.80248e-05
EID3	4.59486	4.74215	4.59891	3.96047	3.91197	4.19333		1.54048	0.00718278
ALG6	10.734	10.5292	10.4924	10.0205	9.90988	9.95564		1.54029	0.00665361
FAM38B	8.02578	8.2966	8.1329	7.53446	7.56286	7.48895		1.54007	0.0111643
GLG1	11.8832	11.7861	11.865	11.2899	11.1798	11.1957		1.54002	0.000186122
LRRC8A	11.6881	11.6845	11.6147	11.0298	11.0633	11.0262		1.53974	0.000205701
S100A2	10.8258	10.5974	10.583	10.119	10.0678	9.95137		1.53973	0.00465092
ALG12	8.35456	8.20814	8.24613	7.77668	7.6019	7.56356		1.53926	0.00241396
M6PR	11.1378	11.094	11.124	10.5503	10.5135	10.4255		1.53922	0.00147563
ECM1	9.47736	9.41365	9.41356	8.98887	8.73811	8.71149		1.53904	0.0154329
NUPL1	8.99805	8.89023	8.95886	8.4226	8.27571	8.28344		1.53879	0.000846115
AGPAT3	10.4344	10.5917	10.5362	9.92138	9.91622	9.86035		1.53841	0.0018587
SGK1	10.6009	10.7518	10.6294	10.1184	10.0388	9.96125		1.53816	0.000663204
KIR2DL1 /// KIR2DL2 /// KIR2DL3 /// KIR2DL5A /// KIR2DL5B /// KIR2DS1 /// KIR2DS2 /// KIR2DS3 /// KIR2DS4 /// KIR2DS5 /// KIR3DP1 /// LOC727787	6.69137	6.41963	6.65809	6.0693	5.9468	5.89055		1.53774	0.00626307
JDP2	8.12668	8.17596	8.15394	7.57157	7.51823	7.50794		1.53646	3.09394e-05
ALG8	11.8987	11.7668	11.8105	11.2517	11.1879	11.1789		1.53602	0.00054859
SLC6A9	6.10035	6.2217	6.05944	5.51413	5.41232	5.59786		1.53587	0.00107329
SMAD7	8.91738	8.89716	8.70705	8.24992	8.19211	8.22466		1.53506	0.00838828
FAM176A	9.74671	9.78128	9.79432	9.16598	9.13552	9.16693		1.5347	9.33748e-06
CNNM3	9.71936	9.71555	9.7904	9.14615	9.11016	9.11671		1.53414	0.000283699
CANT1	11.1378	11.2852	11.2278	10.6293	10.5936	10.5758		1.53412	0.002011
NEGR1	8.49436	8.86865	8.5161	8.06081	8.00295	7.96339		1.53402	0.0310334
MLL4	8.73338	8.84899	8.85785	8.272	8.1727	8.14396		1.53388	0.000381866
LOC100190938	5.81125	5.67722	5.71682	5.31024	4.98114	5.06236		1.53388	0.0146278
EIF3C	8.00082	7.92287	7.87545	7.41868	7.31725	7.21185		1.53381	0.00206444
C20orf3	12.1553	12.1122	12.1176	11.6061	11.4803	11.4489		1.53324	0.00363907
MFSD11	10.3887	10.2345	10.1339	9.75821	9.57199	9.58066		1.532	0.00343082
MAG	6.09626	5.61953	6.03636	5.39404	5.03789	5.47427		1.53189	0.0383114
RNF207	9.5898	9.4131	9.60111	8.99537	8.91999	8.84412		1.53139	0.00180851
KIAA1549	8.67943	8.75951	8.79499	8.2458	8.03342	8.11107		1.53108	0.00279576
LOC645895 /// MYBL1	8.09378	7.82095	8.03768	7.52285	7.33094	7.25501		1.53107	0.00597825
S100A7A	6.56062	6.10729	6.39676	5.96325	5.66039	5.59939		1.53037	0.0252628
MYOF	10.9548	10.891	10.9054	10.3129	10.3156	10.2812		1.5303	6.75141e-05
SYTL3	7.45238	7.44542	7.66528	6.89332	6.83855	6.98987		1.53026	0.00382749
TGFBR3	9.78243	9.97655	9.81474	9.25794	9.23292	9.24229		1.52999	0.00868269
GJC1	10.6333	10.6361	10.6814	10.0722	10.0599	9.97941		1.52952	0.000302514
APBB3	8.64982	8.64123	8.82975	8.11022	8.02702	8.1463		1.52882	0.00256224
ODZ3	11.4171	11.4193	11.5062	10.8925	10.8004	10.8138		1.52828	0.000118485
ALG3	10.4102	10.3568	10.2897	9.81808	9.74065	9.66443		1.52752	0.000547021
ALPPL2	7.34993	7.13862	7.32023	6.71899	6.66903	6.58859		1.52702	0.00322072
GPR26	6.9941	6.62098	6.78918	6.35635	6.0222	6.19441		1.52672	0.0138575
CHI3L1	8.15541	7.84391	7.89542	7.33949	7.41188	7.31215		1.52669	0.0170853
SLC41A2	8.91088	9.11416	8.88011	8.34389	8.33381	8.39643		1.52662	0.0102107
FUT11	8.849	8.74587	8.68706	8.14852	8.15272	8.1514		1.52601	0.00594258
SVEP1	8.08503	7.90825	7.97628	7.16443	7.40191	7.57471		1.52574	0.0224906
IFNGR1	11.2172	11.3244	11.235	10.7147	10.6394	10.5943		1.52565	0.000231741
C6orf141	8.941	8.54838	8.70671	8.30059	8.06595	8.00453		1.52451	0.0154532
KIF1C	8.64389	8.28635	8.54795	7.94345	7.83622	7.87562		1.52375	0.0223577
KIRREL3	7.03848	6.94187	7.20296	6.4452	6.48374	6.4318		1.52364	0.0126665
IL4R	8.20828	8.46369	8.32257	7.719	7.76245	7.69157		1.52327	0.010106
ASAM	8.92443	9.08783	8.78166	8.42649	8.30946	8.23807		1.5227	0.00740835
RTN4	13.199	13.3084	13.2714	12.647	12.6104	12.7031		1.52217	0.000160871
GABBR1	9.05527	9.19354	9.22768	8.67004	8.48536	8.50474		1.52145	0.00161488
SOLH	7.59561	7.77854	7.70617	7.0842	7.07873	7.10267		1.52088	0.00682574
LEPREL4	10.0783	9.83548	9.83672	9.40128	9.2559	9.27878		1.52082	0.00631513
DVL1	8.89232	8.89417	8.92375	8.42162	8.27978	8.19447		1.52076	0.0104168
LRRC16B	7.87028	7.45937	7.63633	7.15526	7.16079	6.83613		1.52056	0.0199288
B3GALNT1	8.79427	8.76772	8.50562	8.23663	7.99656	8.02133		1.5203	0.00789072
BAZ2A	8.85805	8.98122	8.99867	8.46233	8.35032	8.21222		1.5203	0.00405934
MGLL	8.89772	9.00408	9.06723	8.40298	8.38224	8.37179		1.51993	0.00534572
CD55	11.0715	11.1168	11.0501	10.5266	10.4607	10.44		1.51962	8.58326e-05
NDST1	9.1252	9.2293	9.19626	8.63268	8.60084	8.50685		1.51936	0.000307847
CPSF1	10.1221	10.1557	10.1174	9.61659	9.489	9.47931		1.51932	0.00327319
TMEM165	12.0847	12.1922	12.0306	11.5583	11.5102	11.4288		1.5193	0.000732028
SLC16A14	9.38182	9.68418	9.54432	8.94955	8.94873	8.90355		1.51869	0.0179555
ITFG1	11.5539	11.599	11.541	11.0077	10.973	10.9053		1.51848	0.000271528
ELMOD2	9.37017	9.3321	9.32334	8.81152	8.68497	8.7221		1.51818	0.00142435
SPNS1	9.40071	9.45308	9.28853	8.78174	8.79336	8.76075		1.51798	0.00503386
BACE2	10.5062	10.6604	10.7327	10.0494	10.0696	9.97389		1.51798	0.00519647
KIAA0090	12.0914	12.051	12.0826	11.549	11.4705	11.4004		1.51755	0.00293858
PVT1	9.03919	8.92746	8.99009	8.44765	8.43633	8.26762		1.51752	0.00242408
CXCL3	7.93506	8.10536	8.06853	7.45975	7.4147	7.42971		1.51739	0.00494281
PPAP2A	10.6221	10.699	10.476	10.0379	9.95887	9.99588		1.51726	0.00644722
BTN3A2 /// BTN3A3	10.7565	10.666	10.6797	10.1344	10.0944	10.069		1.51725	0.000147147
PTPRJ	10.0247	10.1071	10.0223	9.54588	9.33997	9.46389		1.51725	0.00352494
VAMP1	8.65679	8.63509	8.70215	8.19585	7.98401	8.0122		1.51641	0.00777001
CSNK2B /// LY6G5B	8.71133	8.60667	8.34524	7.98083	8.01918	7.86449		1.51527	0.018971
OAF	9.1921	9.02614	9.21479	8.50432	8.5986	8.53278		1.51478	0.00345268
EDEM3	10.2683	10.3392	10.0878	9.69837	9.52613	9.67483		1.5143	0.00402349
WDR62	8.21797	8.17148	8.18656	7.84319	7.45951	7.47811		1.51404	0.039496
DDX11	10.7743	10.706	10.6765	10.1915	10.0821	10.0887		1.51377	0.000248571
HM13	10.5917	10.5797	10.7059	10.1008	10.0518	9.93178		1.51318	0.000929405
UGT1A1 /// UGT1A10 /// UGT1A4 /// UGT1A6 /// UGT1A8 /// UGT1A9	8.12835	8.13962	8.27665	7.54841	7.58056	7.62357		1.51295	0.00198165
FBRSL1	8.83858	8.80793	8.83845	8.34689	8.16648	8.18019		1.51271	0.00780555
RIMKLB	9.85244	9.76483	9.74014	9.22943	9.11776	9.21906		1.51263	0.000269574
MSC	7.1374	7.28078	7.27653	6.66392	6.62537	6.61462		1.5125	0.00331585
ODZ4	8.98774	9.07596	8.94994	8.47151	8.42542	8.32628		1.51237	0.000511698
CLDN11	11.3695	11.4762	11.3042	10.7717	10.7434	10.8468		1.51146	0.00130125
TNFRSF21	10.7512	10.688	10.5979	10.0744	10.1119	10.0644		1.51096	0.00283599
SNHG5 /// SNORD50A /// SNORD50B	9.75101	9.42751	9.55305	8.97705	9.01491	8.95449		1.51051	0.0211147
C11orf17 /// NUAK2	8.395	8.45661	8.39428	7.87777	7.70341	7.87971		1.51047	0.00496952
C9orf44	6.84922	6.47268	6.7988	6.12382	6.20206	6.01121		1.50999	0.0222242
SYNJ2	10.4927	10.4236	10.4002	9.90116	9.8577	9.77545		1.50948	0.000322083
MGAT4B	10.854	10.7426	10.6811	10.1793	10.1784	10.1381		1.50943	0.00466791
SEC61A1	12.4293	12.3798	12.4163	11.832	11.7989	11.8127		1.50935	1.93128e-05
B4GALNT1	8.75859	8.77105	8.74962	8.17364	8.22461	8.10054		1.50889	0.00292757
C9orf3	10.0578	10.0723	10.0895	9.55434	9.4899	9.39598		1.50852	0.00460334
OSBPL3	9.86393	9.8399	9.72428	9.30109	9.17325	9.17492		1.50833	0.000605336
ST3GAL4	7.56097	7.59268	7.57561	7.0037	6.94657	7.00077		1.50811	0.000114216
HOXD4	8.27034	8.1647	8.20715	7.65438	7.62807	7.58215		1.50789	0.000200361
WHSC1	10.207	10.2212	10.2859	9.68818	9.69736	9.55195		1.50755	0.00153904
PHF19	10.4806	10.3462	10.4655	9.93442	9.81563	9.76606		1.50739	0.000937416
CLDN5	6.23991	6.11655	6.51331	5.71939	5.79974	5.57704		1.5065	0.0198502
TMEM33	11.2536	11.2867	11.2538	10.7201	10.6841	10.6165		1.50641	0.000963508
TP53I13	8.7416	8.69788	8.77235	8.25846	8.16118	8.02004		1.50599	0.00853939
RTN4R	7.56776	7.68552	7.53761	7.07165	7.04503	6.90239		1.50588	0.00114638
MAP7D1	9.53914	9.69796	9.64939	9.0958	9.032	8.98778		1.50557	0.000939292
PPP1R3E	8.62293	8.45075	8.50189	7.99134	8.02418	7.79159		1.50472	0.00389835
DUXAP10	10.1205	9.8787	9.96823	9.55333	9.37458	9.27221		1.50432	0.00591384
KDELR2	11.5463	11.4834	11.5313	11.0285	10.9128	10.8524		1.50432	0.00357931
SLC12A3	6.75969	6.65027	6.89567	6.28772	6.08115	6.16973		1.50422	0.0034757
TNFRSF12A	11.136	11.0975	10.9748	10.5365	10.5106	10.3958		1.50361	0.000881148
VANGL1	10.9423	11.0501	10.7567	10.2711	10.3886	10.3248		1.50338	0.0116655
ARMC5	8.14957	7.93954	8.13502	7.63246	7.41395	7.41715		1.50197	0.00412378
BIRC7	6.83053	6.68785	6.82733	6.29471	6.13467	6.15738		1.50141	0.00104819
LRRC33	7.92806	7.80868	7.67916	7.22612	7.17691	7.25547		1.50087	0.00934023
DOCK8	6.12545	6.41329	6.31566	6.86566	6.80702	6.93669		-1.50002	0.0102194
EPAS1	8.49986	8.8655	8.66234	9.28443	9.28147	9.21734		-1.50023	0.0270225
HIST1H2AG	5.62066	5.77829	5.54102	6.31536	6.12159	6.26217		-1.50148	0.00329177
CUL1	9.77351	9.82343	9.827	10.5094	10.3386	10.3361		-1.50184	0.00578802
NDUFS6	10.2386	10.3977	10.3835	11.0038	10.9219	10.8564		-1.50256	0.00102775
YES1	9.04683	9.29563	9.12026	9.69314	9.71371	9.81852		-1.50269	0.00569938
BEND5	5.92055	6.09344	5.93708	6.48623	6.60059	6.62731		-1.50283	0.00139672
ACN9	7.01332	6.83238	7.00727	7.4645	7.38749	7.76497		-1.50316	0.0201368
SYNRG	8.65521	8.65927	8.62118	9.26454	9.26783	9.16751		-1.50324	0.00116587
SNX21	7.02626	7.18788	7.04687	7.65438	7.72962	7.64164		-1.50339	0.00180588
GTF2H1	8.79035	8.76058	8.72588	9.3841	9.36203	9.29563		-1.50349	0.000118315
NAPA	8.8999	8.98902	8.8379	9.53933	9.49191	9.46066		-1.50353	0.00125173
LOC100131067	6.75218	7.21516	7.0081	7.70579	7.56766	7.4688		-1.50414	0.0299269
RABL3	7.9323	8.09681	7.7357	8.59679	8.45025	8.48481		-1.50422	0.0179679
SLC2A11	6.52424	6.69587	6.58339	7.32267	7.20432	7.04402		-1.50438	0.00608596
PLAG1	6.95838	6.92937	7.12198	7.66547	7.616	7.49579		-1.50439	0.00187589
KLF3	8.76827	8.66431	8.67183	9.2432	9.31596	9.31446		-1.50498	0.000253305
ZNF813	5.45367	5.52895	5.55818	6.23806	6.12794	5.94715		-1.50606	0.0120379
MCTS1	10.3196	10.3996	10.3746	11.0499	10.9386	10.8793		-1.50663	0.0021861
LIFR	8.13895	8.41534	8.18995	8.78377	8.89859	8.83615		-1.50673	0.0113927
MYCBP	8.84201	8.86409	8.9459	9.55988	9.44326	9.42379		-1.50696	0.000557249
PLA2G16	8.66098	8.86365	8.82619	9.44474	9.44337	9.23799		-1.50709	0.00319299
TSLP	4.89832	5.24532	5.34676	5.77516	5.72189	5.76912		-1.50725	0.0468692
TBC1D5	8.23853	8.34783	8.21068	8.83595	8.86674	8.87056		-1.50741	0.00312935
RAB11FIP4	7.00948	7.3527	6.96212	7.80824	7.61104	7.68159		-1.50753	0.025009
C6orf203	7.85856	7.96553	7.76881	8.54969	8.37535	8.44659		-1.50828	0.00154763
CIRBP	10.9223	10.9215	10.9011	11.5789	11.5439	11.401		-1.50833	0.00755299
NDUFB5	11.5614	11.6464	11.55	12.1318	12.2134	12.1927		-1.50877	0.00014609
NPAT	8.33044	8.61854	8.55625	9.18998	9.08275	9.01272		-1.5088	0.00805129
TTC30B	5.1894	5.41288	5.28404	6.03403	5.74621	5.88714		-1.50909	0.00579364
HTR7 /// HTR7P1	5.94675	6.0218	6.0218	6.51542	6.75725	6.50083		-1.50982	0.0131865
FMR1	9.6075	9.50856	9.58949	10.1046	10.1017	10.2825		-1.50989	0.00314847
FXYD6	8.8084	9.03828	8.89313	9.5035	9.60745	9.41223		-1.5099	0.00274288
RRN3	8.68631	8.62349	8.61948	9.22375	9.1615	9.32745		-1.50992	0.00217719
ZNF436	8.23407	8.39483	8.38575	8.95089	8.9463	8.90215		-1.51037	0.00453786
PDK2	7.24776	7.24184	7.21403	7.79582	7.85459	7.83908		-1.51077	4.87296e-05
HLA-DRA	6.87977	7.26838	6.99879	7.74176	7.63792	7.55328		-1.51083	0.0205529
STAU2	7.80916	7.97855	7.95854	8.43034	8.54257	8.5594		-1.51085	0.00122019
WWTR1	10.5629	10.6968	10.5204	11.1618	11.1216	11.286		-1.51201	0.00122308
PPP2R2B	6.13164	6.14426	6.11186	6.79373	6.68186	6.70172		-1.51206	0.0018963
ENTPD7	6.98816	7.11823	7.32219	7.81493	7.61834	7.7861		-1.51249	0.0102973
C13orf15	6.13068	5.89138	6.01253	6.76655	6.53622	6.52263		-1.5125	0.00499937
C14orf167	6.87015	7.0315	6.96916	7.48993	7.58566	7.58731		-1.51295	0.00086305
GATA6	9.04562	9.05893	8.94934	9.61196	9.56748	9.6667		-1.51301	0.000224865
HIST1H2AD /// HIST1H3D	6.72122	7.11493	6.92482	7.6653	7.43519	7.45372		-1.51335	0.0162546
CFDP1	8.14264	8.13285	8.1373	8.83181	8.70711	8.66797		-1.51366	0.00661397
CCDC92	9.07131	9.12053	9.19592	9.71421	9.71175	9.75746		-1.51419	0.0011621
PDP2	5.62246	6.00702	5.5846	6.429	6.1626	6.41824		-1.51423	0.0268368
TRNP1	7.06104	7.09205	6.83491	7.38063	7.63771	7.76639		-1.51457	0.0156997
GUCY1B3	7.47352	7.74882	7.65422	8.34264	8.23395	8.09807		-1.51505	0.0053109
PK155	6.42595	6.75245	6.60399	7.25049	7.23047	7.10051		-1.51539	0.0114315
FBXL17	7.58792	7.83559	7.72529	8.16855	8.37364	8.40798		-1.5162	0.00441994
MDFIC	10.0354	10.0333	9.96701	10.6445	10.5842	10.6097		-1.51663	4.69628e-05
A2M	6.44716	6.72657	6.83238	7.11679	7.22393	7.46824		-1.51672	0.0182123
SCN4B	5.86081	6.24756	5.94156	6.64697	6.58612	6.62042		-1.51697	0.0338664
HIST1H2BO	5.3792	5.46006	5.46555	6.09069	6.03816	5.98019		-1.5172	0.00016015
PLEKHA2	10.0255	10.035	10.056	10.7894	10.6428	10.4889		-1.51734	0.0192749
PRKCB	6.99155	7.29469	7.18914	7.69184	7.83098	7.75745		-1.51743	0.0106091
C20orf11	8.94859	9.19121	9.17975	9.67836	9.79086	9.65636		-1.51783	0.0064563
HDAC4	6.60609	7.14798	6.72238	7.5764	7.28963	7.41657		-1.51787	0.048032
SEMA6A	7.02109	7.25918	7.28883	7.8296	7.92667	7.61931		-1.51799	0.00843135
TRIM23	7.3098	7.49272	7.27818	7.97291	8.01681	7.90001		-1.51888	0.00416259
RNF187	9.27322	9.33068	9.42517	10.0015	9.90882	9.929		-1.51931	0.000783819
HRSP12	7.99111	8.10177	7.93985	8.67393	8.67681	8.49444		-1.52009	0.00175077
LOC401397	8.43798	8.49519	8.40833	8.92615	9.06964	9.15842		-1.52018	0.00638297
ZNF428	7.97467	7.99639	8.06617	8.54124	8.74032	8.56861		-1.52025	0.00418091
C13orf37	5.75548	5.5462	5.61878	6.23653	6.28745	6.20998		-1.52045	0.00509645
LOC285830	8.30908	8.37891	8.34442	8.86232	8.91878	9.06481		-1.52046	0.00549312
LONRF1	7.31283	7.53205	7.51282	8.11985	8.00024	8.05144		-1.52057	0.00492967
NPY1R	5.71445	5.72378	5.84702	6.45722	6.4278	6.21457		-1.52074	0.00537512
RAVER1	8.3371	8.39805	8.53998	8.97194	9.10378	9.01501		-1.52119	0.0020729
MED20	8.76361	8.90021	8.81856	9.40036	9.54786	9.35074		-1.52153	0.00187011
PTPRN2	7.7045	7.74179	7.62218	8.3036	8.26663	8.31519		-1.52166	0.00102961
TFAP2A	8.94421	9.07268	9.02684	9.67551	9.64043	9.54715		-1.52252	0.000350177
C4orf32	7.59292	7.88077	7.65184	8.31794	8.27687	8.35299		-1.52353	0.0157206
RTP4	6.90881	7.17538	6.96671	7.51859	7.70499	7.64994		-1.52366	0.00514873
MFAP3L	5.52932	6.00569	5.70759	6.25293	6.44325	6.37329		-1.52515	0.0343845
LOC100505888	5.30185	5.60103	5.56706	6.16742	6.02731	6.1026		-1.52534	0.0127481
CBWD1 /// CBWD2 /// CBWD3 /// CBWD6	6.73371	6.37096	6.57638	7.06201	7.05425	7.39261		-1.52549	0.0165526
SNX2	9.9134	9.90414	9.7729	10.5296	10.4496	10.4396		-1.52564	0.00084113
GABRR1	3.88742	3.77796	3.5495	4.40556	4.37873	4.25941		-1.52584	0.0138366
VASH2	7.24987	7.43492	7.2814	7.91235	7.91062	7.97222		-1.52591	0.00442145
PYCARD	7.81712	7.76748	7.89057	8.52732	8.35949	8.41768		-1.52602	0.00086938
SH3BGRL2	7.37429	7.5946	7.60244	8.25573	8.17412	7.97165		-1.52632	0.00589976
KLHL24	8.68417	8.95209	8.94495	9.55553	9.4797	9.3768		-1.52655	0.00757464
DDI2	7.61192	7.83637	7.8602	8.46166	8.35047	8.32974		-1.52745	0.00633247
C5orf54	7.39322	7.7536	7.52146	8.35858	8.14893	7.9945		-1.52758	0.0148837
CHIC1	6.38061	6.63404	6.57054	7.22121	6.99378	7.20542		-1.5281	0.00444809
ANKRD6	7.34677	7.5456	7.34662	8.15428	8.04894	7.87102		-1.52811	0.00514266
LY6E	9.55548	9.81732	9.69416	10.2531	10.3298	10.3195		-1.52815	0.00953776
MAGOH	9.51642	9.45036	9.54156	10.142	10.0807	10.1234		-1.529	0.000126498
COMMD10	9.71836	9.85988	9.74991	10.5029	10.3708	10.2932		-1.52934	0.00190664
NCRNA00188	11.075	10.7785	10.9528	11.4971	11.6141	11.5382		-1.53085	0.0105148
LGSN	3.60132	3.8147	3.54302	4.1936	4.31011	4.29859		-1.53094	0.00834033
PAK1	8.13516	8.22145	8.26014	8.82105	8.94549	8.69398		-1.53112	0.00499702
STXBP5L	5.21629	5.20016	5.24636	5.80567	5.92498	5.77601		-1.53115	0.00307731
BBX	9.50692	9.55245	9.57807	10.2143	10.125	10.1432		-1.53162	9.12587e-05
SNAI2	9.40924	9.17226	9.11388	9.94188	9.78596	9.81286		-1.53167	0.00879134
SMAD4	9.08769	9.15984	9.09669	9.74005	9.68783	9.76295		-1.53213	4.19814e-05
TRIB2	10.3058	10.3171	10.3663	10.9772	10.9217	10.9377		-1.53242	1.77138e-05
SLAIN1	6.9404	7.01751	7.21296	7.60999	7.57006	7.83862		-1.53255	0.00616289
KITLG	8.01494	8.3159	7.9254	8.69291	8.7845	8.63143		-1.53425	0.0234853
RPRD1B	7.97436	8.00855	7.87997	8.64133	8.54081	8.53394		-1.53446	0.000300294
ZNF780A /// ZNF780B	7.3383	7.23529	7.20189	7.8693	7.84523	7.9169		-1.53543	0.000920944
UBFD1	8.8327	9.04592	9.02395	9.5598	9.63354	9.56622		-1.53581	0.00655768
AMOTL1	8.31663	8.64104	8.64431	9.20698	9.16548	9.08752		-1.53616	0.0211542
RBM18	9.20197	9.20581	9.1195	9.7888	9.79112	9.80567		-1.53628	0.00152119
NAP1L3	8.20088	8.60187	8.55187	9.08405	9.08095	9.04917		-1.53672	0.038102
CHMP1B	9.53339	9.75663	9.79872	10.3905	10.3496	10.2086		-1.53687	0.00516892
MCCC2	8.85414	8.99008	8.8794	9.60418	9.50936	9.47051		-1.53703	0.000427931
C19orf20	7.32432	7.3976	7.28419	8.08425	8.10876	7.67362		-1.53706	0.0418742
GTF2A1	8.14241	8.42941	8.17732	8.91496	8.90532	8.79207		-1.53801	0.0105999
PARK2	5.94591	6.01738	5.94591	6.54323	6.685	6.54524		-1.5384	0.00137631
UBE2L6	9.51231	9.58312	9.61067	10.1828	10.2688	10.119		-1.53848	0.000587983
TBC1D23	8.76202	8.85446	8.82244	9.44194	9.48635	9.37635		-1.5389	0.000142131
ARHGEF3	7.62748	7.90091	7.88961	8.50552	8.35032	8.42837		-1.53908	0.00880982
LOC100506245	5.0412	5.30408	5.02436	5.84189	5.78151	5.61286		-1.53922	0.00662905
CHL1	3.83569	4.12805	4.20846	4.68119	4.60254	4.75559		-1.53941	0.0203745
MIA	7.31789	7.19902	7.32756	8.06788	7.81081	7.83466		-1.54003	0.00687221
ANKRD44	6.46018	6.69535	6.44995	7.14866	7.08252	7.24402		-1.54033	0.00535396
CHN2	7.55451	7.61657	7.51342	8.22814	8.23235	8.09401		-1.54043	0.000710255
PCGF2	8.46339	8.68737	8.73942	9.37961	9.26167	9.12158		-1.54138	0.00546509
C6orf57	6.9022	6.93141	6.77474	7.47324	7.32976	7.68213		-1.54285	0.0133822
GBAS	10.5854	10.6152	10.637	11.2393	11.1627	11.3134		-1.54323	0.00221638
PARP11	6.52264	6.80396	7.03811	7.55198	7.4544	7.23686		-1.54347	0.0314489
DUSP6	10.3245	10.5114	10.3759	10.9609	11.0086	11.1225		-1.54403	0.0011473
RMND5A	7.4971	7.61303	7.4078	8.1647	8.1735	8.06095		-1.54443	0.0019487
TTLL1	7.5598	7.41425	7.5595	8.23853	8.12334	8.05617		-1.5456	0.000989108
UBQLN1	10.149	10.2309	10.1629	10.7688	10.8529	10.8065		-1.54594	5.787e-05
LYPLAL1	8.71419	8.85395	8.85235	9.49026	9.43438	9.38186		-1.54613	0.000706564
PRKACB	10.5562	10.568	10.5081	11.1737	11.2082	11.1376		-1.54661	2.34564e-05
TBC1D24	7.58969	7.59713	7.69169	8.24828	8.35222	8.1658		-1.54677	0.00141185
DAZAP2	11.889	11.8863	11.873	12.5102	12.5024	12.5294		-1.54891	2.42805e-06
DEPDC6	5.97862	6.11078	5.8174	6.58065	6.59643	6.62519		-1.54952	0.0157964
CXorf23	6.43467	6.4322	6.41259	7.12887	7.02766	7.02086		-1.5504	0.00221808
ACOT13	9.16899	9.25594	9.29058	9.97125	9.89019	9.75626		-1.55193	0.00243037
PRKD3	9.32446	9.30424	9.09142	9.86669	9.79795	9.95816		-1.55211	0.00375252
FOXP2	7.70829	8.11388	8.0018	8.59891	8.64106	8.48807		-1.5526	0.0232452
C6orf176	4.91971	4.78356	4.81985	5.51284	5.37323	5.54192		-1.55289	0.000860458
PGBD3	5.95374	6.20568	5.81478	6.66352	6.66903	6.54695		-1.55305	0.0214479
CCDC117	8.97183	9.19531	9.24793	9.76492	9.73233	9.82439		-1.5535	0.0113161
NFYB	7.98846	8.1153	8.01247	8.78666	8.60834	8.62834		-1.5537	0.00129531
HS1BP3	7.64656	8.11519	7.87545	8.466	8.60893	8.46977		-1.55384	0.0314246
ZNF229	6.61884	6.54378	6.75871	7.4239	7.15134	7.25466		-1.55421	0.00389549
TCF7L1	8.09431	8.23021	8.076	8.88058	8.69771	8.73109		-1.55432	0.00112035
LOC100506100	7.43513	7.47059	7.4192	8.08979	8.11074	8.03331		-1.55435	6.65306e-05
IFNAR1	8.26954	8.55823	8.20936	9.01725	9.00981	8.92421		-1.55622	0.0209898
GANC	6.05944	6.36234	6.32377	6.9562	6.84343	6.86196		-1.5569	0.0131935
ZNF365	5.77919	5.79992	5.82127	6.29627	6.55091	6.4697		-1.55707	0.0118937
PTCD2	8.2719	8.13083	8.07443	8.84252	8.75915	8.79238		-1.55721	0.0034273
PLEKHA8	8.83836	9.03074	8.96129	9.55716	9.59101	9.59938		-1.55731	0.00559849
PLS1	9.03263	9.22763	9.15677	9.74868	9.82884	9.75737		-1.55756	0.00280033
RRAGA	9.05897	9.05897	8.88002	9.65475	9.67949	9.58219		-1.55778	0.00270838
ANKRD46	8.35469	8.62955	8.47444	9.16028	9.08009	9.13833		-1.55833	0.0100796
SOBP	9.49711	9.75315	9.80881	10.3558	10.3704	10.2551		-1.55915	0.013036
TBX5	8.04684	8.32667	8.37218	8.9573	8.85401	8.85686		-1.55922	0.0164257
TRUB1	7.8965	8.02126	7.92021	8.56791	8.51265	8.68028		-1.55936	0.000685651
YWHAB	11.975	12.0661	12.0215	12.6954	12.6331	12.6577		-1.55963	8.77516e-05
UQCRB	11.5169	11.4688	11.438	12.1395	12.1094	12.0987		-1.55975	0.00013107
NFYA	8.16316	8.44471	8.13209	9.00788	8.88569	8.77181		-1.56028	0.00839053
C16orf54	4.52511	4.65619	4.50331	5.03614	5.22802	5.34619		-1.56039	0.00785864
KBTBD4 /// PTPMT1	8.62663	8.54145	8.57282	9.20275	9.24587	9.21939		-1.56089	0.000196693
ZNF804A	6.28811	6.55642	6.45848	7.10355	7.02439	7.10252		-1.56101	0.00885321
PTEN	8.85993	9.00794	9.02853	9.60678	9.654	9.56458		-1.56156	0.00193989
CLIC6	9.05734	9.54166	9.37957	9.98802	10.0276	9.89306		-1.56196	0.0374561
PSTPIP2	4.7105	4.85309	4.81268	5.48833	5.44516	5.37296		-1.562	0.000381054
ZNF33B	6.23327	6.21084	6.15526	6.69304	6.96966	6.86704		-1.56206	0.0106337
GIN1	7.90168	7.99761	7.9899	8.66121	8.58041	8.57975		-1.56272	0.000106694
RALA	10.3366	10.3856	10.3964	10.9986	11.0444	11.0081		-1.56281	1.8126e-05
KLHL11	6.05636	6.53768	6.26007	6.71553	7.05412	7.02039		-1.56407	0.0239925
RAI2	6.15799	6.31436	6.32697	6.94372	6.84749	6.94484		-1.56436	0.00139633
GTPBP4 /// IDI2	7.35526	7.81332	7.74467	8.21947	8.42311	8.2078		-1.56451	0.0284631
C20orf177	8.31265	8.35344	8.15708	9.00856	8.86013	8.89193		-1.56463	0.00137099
TWF1	10.2648	10.1006	10.1493	10.8054	10.7819	10.8655		-1.56482	0.00134428
DCK	7.32156	7.38849	7.28633	7.96054	7.93291	8.04109		-1.56488	0.000132369
ANKRD57	7.67779	7.62554	7.6517	8.36488	8.27562	8.25288		-1.56495	0.000689915
GMDS	8.50492	8.72476	8.75697	9.38911	9.35276	9.18329		-1.56501	0.00364716
SHOC2	8.4858	8.7126	8.53543	9.26816	9.18378	9.22249		-1.56577	0.0060238
TAF9B	8.4671	8.55935	8.51447	9.1543	9.18539	9.1449		-1.56688	0.00030965
MAP3K13	7.81737	7.97959	7.82375	8.54854	8.53388	8.48198		-1.56689	0.00286931
LOC339400	6.31316	6.27742	6.18099	6.85234	6.91838	6.94673		-1.56767	0.000332318
RAB10	10.7827	10.8893	10.9432	11.5191	11.4791	11.5637		-1.56797	0.00117822
NDUFB3	9.81371	9.81144	9.79012	10.5371	10.4996	10.3272		-1.56869	0.00903863
PPHLN1	9.86144	9.93118	9.88145	10.5368	10.5439	10.5435		-1.56923	0.000896262
ZNF703	8.77773	8.92275	8.92022	9.54182	9.55351	9.4765		-1.56958	0.00132337
FAM35A	8.73752	8.89278	8.7919	9.4881	9.51365	9.37191		-1.5697	0.000501459
ECH1	9.44659	9.54596	9.53444	10.1919	10.1915	10.0956		-1.56989	0.000131444
HIPK1	10.116	10.0898	10.3269	10.7725	10.7346	10.978		-1.57005	0.00363495
HHIPL2	7.46434	7.34279	7.28503	8.05436	7.95088	8.04033		-1.57041	0.00116705
SMARCA1	10.1853	10.3372	10.2583	10.891	10.8394	11.008		-1.57194	0.00065122
HIRA	8.95925	9.14799	8.95436	9.7712	9.66699	9.58256		-1.57249	0.00161758
KLF15	6.90117	7.03693	6.80174	7.26993	7.63318	7.79905		-1.57364	0.0366991
ACYP2	7.07771	7.26467	6.75969	7.70494	7.65666	7.70293		-1.57369	0.0457809
EYA1	6.50083	6.75039	6.48102	7.21528	7.16125	7.31887		-1.57395	0.0065264
AHCYL2	8.42785	8.53693	8.43672	9.02023	9.20634	9.13979		-1.57456	0.00116067
BACH2	7.35661	7.76748	7.79303	8.36969	8.32295	8.18976		-1.57472	0.0309698
ATF2	9.05614	9.23542	8.81066	9.6627	9.53765	9.86896		-1.57538	0.015485
MPP7	6.28105	6.60135	6.52191	7.20189	7.19472	6.9749		-1.57542	0.00682802
MAGEL2	7.76743	8.00148	8.00148	8.65525	8.53766	8.54468		-1.57542	0.00539526
VAMP8	7.62	7.60407	7.6414	8.38457	8.33429	8.11405		-1.5755	0.0144666
NCRNA00219	9.5944	9.58483	9.57667	10.3403	10.2627	10.1223		-1.57622	0.00897753
RAB22A	8.00621	8.013	8.18939	8.81644	8.7722	8.58981		-1.57638	0.00217579
SCP2	10.1989	10.1548	10.3052	10.8341	10.8575	10.9471		-1.57999	0.000429542
MPPED2	6.57489	6.85333	6.78308	7.40665	7.48152	7.30307		-1.58006	0.00478959
ISG20	6.60551	7.01408	6.79303	7.56944	7.39646	7.42671		-1.58008	0.0175038
FBXW2	9.18547	9.33047	9.22018	9.95512	9.87638	9.88841		-1.58147	0.000740159
DCLK1	8.16608	8.33025	8.19173	8.9302	8.88836	8.85733		-1.58295	0.00214137
TCEAL8	8.85412	8.73616	8.4726	9.3219	9.2746	9.45496		-1.58322	0.0146309
ESRP1	6.18686	6.51654	6.46491	6.99866	7.06565	7.09356		-1.58357	0.0173308
STC1	6.62432	6.88313	6.58837	7.30098	7.47216	7.3145		-1.5844	0.00682054
THAP9	6.02301	6.24308	6.12311	6.74003	7.02514	6.61805		-1.58521	0.0160947
SLC25A21	10.3246	10.4876	10.3787	10.9951	11.0092	11.1819		-1.58569	0.00121274
GAS7	8.28307	8.45835	8.40681	8.93514	9.14564	9.06404		-1.58616	0.0012983
PPA2	8.47812	8.53223	8.57046	9.21966	9.19838	9.16094		-1.58673	0.000101818
C12orf57	11.1433	11.1745	11.3496	11.9148	11.8989	11.8527		-1.58703	0.00578202
AGGF1	8.86179	8.94022	8.71222	9.56758	9.48129	9.46617		-1.5877	0.0035186
PRKAA2	6.90159	7.39046	7.08177	7.80469	7.84999	7.72034		-1.58784	0.0355446
CXCL14	7.34828	7.3613	7.3774	8.12353	7.89611	8.06988		-1.58834	0.00957899
PKIA	8.51923	8.63599	8.52153	9.2637	9.22683	9.19061		-1.58901	0.000515344
PGM2L1	10.2194	10.2297	10.2837	10.9384	10.9192	10.8796		-1.58907	1.70555e-05
STXBP1	9.3374	9.49417	9.41696	10.1186	10.0981	10.0407		-1.59064	0.000962079
ARHGAP28	5.91999	6.19653	6.2407	6.79822	6.7466	6.82124		-1.59065	0.0179397
ELSPBP1	5.438	5.41396	5.51489	6.24657	5.96772	6.16308		-1.59126	0.00828635
IFIT5	7.7149	8.0991	7.84082	8.57476	8.538	8.5552		-1.59223	0.0263694
KIAA1683	6.98147	7.10112	7.05567	7.82941	7.59239	7.73133		-1.59287	0.00333143
ZNF33A	7.10461	7.19285	6.95838	7.82657	7.69224	7.7531		-1.59331	0.00272399
GRTP1	6.29471	6.4697	6.40024	7.04283	7.10554	7.03362		-1.59377	0.00180431
CDH12	5.19649	5.6379	5.25917	6.19392	5.91204	6.00694		-1.59451	0.0208728
SERPINB9	5.65979	5.56736	5.42164	6.06907	6.32737	6.27421		-1.59544	0.00318814
ATF7	7.85641	8.1924	8.04971	8.77312	8.81344	8.53401		-1.59551	0.00693319
PIR	8.21585	8.43761	8.44692	9.00607	9.07328	9.04506		-1.59624	0.00883477
ZXDB	5.88454	6.16248	6.06827	6.74003	6.75098	6.65131		-1.59734	0.00748674
TRMT2B	6.71206	6.76451	6.60047	7.2819	7.41188	7.41188		-1.59793	0.000510893
MTPN	5.91331	6.18458	5.84143	6.62878	6.75758	6.58195		-1.59807	0.0107681
PRSS16	5.88318	5.73911	5.84092	6.47826	6.61191	6.40386		-1.59875	0.00132418
MCC	8.15665	8.27286	8.1877	8.88823	8.85848	8.90157		-1.59884	0.000939578
NDUFA5	10.7342	10.6752	10.7346	11.2944	11.3481	11.5332		-1.5991	0.00765996
GSTM4	7.75386	7.98048	7.63722	8.61099	8.49308	8.30014		-1.59942	0.00771283
CXorf18	4.28998	4.60183	4.59906	5.47884	4.92211	5.12477		-1.60024	0.0320476
TRIM69	7.86306	8.10175	8.00321	8.73925	8.7083	8.55659		-1.6007	0.00188753
ZFP37	6.56155	6.85333	6.68056	7.34687	7.3189	7.46932		-1.60201	0.00531033
GUF1	7.69692	7.80692	7.80307	8.52131	8.40851	8.41694		-1.60209	0.000184952
ALDH6A1	8.00983	8.13343	8.26816	8.90257	8.82692	8.7221		-1.6022	0.00262739
C11orf46	7.63075	7.82447	7.81779	8.53304	8.49223	8.28809		-1.60227	0.00261029
MED4	8.08597	8.04824	8.15289	8.71569	8.63568	8.97861		-1.60321	0.016119
ARHGAP12	7.51058	7.75187	7.60304	8.31115	8.34639	8.25133		-1.60339	0.00491051
STMN1	9.66325	9.77483	9.6659	10.4195	10.343	10.3866		-1.60403	0.000321116
FCF1 /// LOC100507758	8.13548	8.27708	7.95253	8.86521	8.82113	8.72774		-1.60547	0.00925963
FTSJD1	7.84411	7.93379	7.87026	8.55134	8.49066	8.65616		-1.60584	0.000948375
BET1	8.60841	8.67623	8.66379	9.37299	9.41188	9.2137		-1.6059	0.00400709
GTF2I	9.13763	9.00018	8.91077	9.76159	9.67247	9.66525		-1.60612	0.00319414
CMAS	7.94904	8.0684	7.8493	8.67284	8.64139	8.60366		-1.60627	0.00487783
SERF2	11.3561	11.3185	11.3788	12.019	12.0797	12.0061		-1.60631	3.02721e-05
ADSSL1	6.10208	6.38713	6.55602	7.14167	6.96988	6.98519		-1.6064	0.0227525
NAPEPLD	8.04317	8.13466	7.9202	8.72344	8.7292	8.69799		-1.60681	0.00706908
LPPR4	6.11954	6.37345	6.27071	6.9967	6.93779	6.88254		-1.60708	0.00464718
MXRA5	10.777	10.8885	10.9105	11.5891	11.5378	11.5063		-1.60849	0.000499787
SYNGR3	6.66589	7.11619	6.97461	7.7795	7.65878	7.37631		-1.60878	0.0188853
OGFRL1	6.77371	7.36436	7.13846	7.66951	7.77002	7.89568		-1.60907	0.0436909
VPS4B	8.84581	8.99801	9.00888	9.58076	9.58286	9.75218		-1.61072	0.000911678
OASL	8.52927	8.74385	8.79464	9.53248	9.38867	9.21116		-1.61125	0.00534837
DCAF6	8.61093	8.8015	8.84617	9.47007	9.51095	9.34258		-1.61142	0.00224291
BNIP3	8.71731	8.86294	8.80145	9.54237	9.41396	9.49164		-1.6119	0.000280098
LOC100506834	6.46085	6.53914	6.3749	7.30717	7.07314	7.06087		-1.6119	0.00387601
SPINK13	5.80191	6.10868	6.10868	6.39186	6.89314	6.80152		-1.61225	0.0261196
MX1	9.17236	9.54416	9.65247	10.1003	10.2255	10.1105		-1.61226	0.0340563
HIST1H3H	5.81063	6.17564	5.89795	6.63556	6.58063	6.73884		-1.61359	0.0138274
PRKAR2B	8.65903	8.85215	8.90545	9.48902	9.49582	9.50281		-1.61366	0.01138
MREG	7.85675	7.99854	7.89302	8.6537	8.60841	8.55999		-1.6147	0.000433836
SMC5	8.69322	8.69093	8.83294	9.33674	9.30376	9.65574		-1.6167	0.014479
ADCY2	7.65869	7.91942	7.87976	8.3474	8.6208	8.57011		-1.61718	0.00404358
NAP1L2	7.79983	7.84042	7.61948	8.41588	8.4098	8.515		-1.61737	0.00297655
GABARAP	11.2329	11.2832	11.3293	11.9723	11.9603	11.9942		-1.61755	0.000534711
PYROXD1	7.66961	7.75613	7.83226	8.47732	8.50044	8.36564		-1.61903	0.000408658
ZCCHC2	6.73281	7.09853	6.8391	7.58779	7.54183	7.62929		-1.62018	0.0191293
JAKMIP2	6.93917	7.24974	7.21638	7.97131	7.82295	7.70026		-1.62047	0.00600676
CKMT1A /// CKMT1B	8.2068	8.35968	8.43244	9.07278	9.06708	8.94833		-1.62048	0.0019879
MAML3	6.66762	6.98933	6.69985	7.5383	7.49793	7.41019		-1.62061	0.0126468
LYRM7	8.99164	9.10889	9.02668	9.78559	9.69879	9.73329		-1.62092	0.00015525
BZW1	11.3127	11.2307	11.1792	11.9782	11.8838	11.9539		-1.62197	0.000231032
ZNF521	7.51507	7.74998	7.83211	8.49525	8.4055	8.29252		-1.62304	0.00599359
PCGF5	8.03355	8.21029	7.907	8.80688	8.73963	8.70046		-1.62305	0.00907325
TMED8	9.78413	9.8765	9.9721	10.6251	10.5633	10.5448		-1.62469	0.00189813
ACADSB	6.2547	6.53967	6.22232	7.0708	7.0381	7.01003		-1.62534	0.0176854
GATA3	8.00988	8.22204	8.20339	8.84188	8.84507	8.85356		-1.62646	0.00907295
EPC2	7.85123	8.12322	8.08998	8.71154	8.78459	8.6741		-1.62668	0.00785298
2012-03-08	7.59233	7.99111	7.68428	8.49409	8.47588	8.40507		-1.62726	0.0236608
EAPP	9.81886	9.85618	9.94029	10.6059	10.5373	10.5798		-1.62736	0.000338421
PCNA	11.2588	11.1103	11.1134	11.8977	11.7993	11.8931		-1.6274	0.000622574
FLRT3	7.31544	7.35965	7.18056	8.00574	8.04235	7.91839		-1.62858	0.000791464
RBBP4	10.9646	10.9772	11.0079	11.7011	11.7391	11.6206		-1.62865	0.00086125
ISL1	7.21192	7.48821	7.36111	8.11032	8.10793	7.95512		-1.62906	0.00321779
SHE	6.21476	6.51089	6.2986	6.88786	7.12478	7.12599		-1.62991	0.00415169
YTHDF3	9.51888	9.47739	9.34716	10.1473	10.044	10.2703		-1.63131	0.00133424
RBBP9	7.2992	7.55034	7.39058	8.15894	8.11995	8.08069		-1.63182	0.00653362
IPP	7.02933	7.29118	7.22397	7.93955	7.9474	7.77803		-1.63222	0.00273743
MRPL48	8.71181	8.70378	8.76253	9.47952	9.46229	9.35889		-1.633	0.000547205
ATE1	7.42588	7.62953	7.48559	8.18797	8.17144	8.30556		-1.63353	0.00111474
CDH10	7.12755	7.26738	7.10553	7.96054	7.75917	7.90578		-1.63392	0.000956817
LOC100506918	6.71553	6.97331	6.78773	7.64452	7.49208	7.46609		-1.63434	0.00244998
ALKBH7	8.50877	8.70613	8.75069	9.41118	9.37887	9.30811		-1.63678	0.0048437
2012-09-06	7.81181	7.86117	7.88841	8.49169	8.56574	8.63999		-1.63808	0.000654096
LOC100288675	5.39726	5.01383	5.10119	6.00857	5.96314	5.68551		-1.64146	0.0101182
FAM108B1	8.80169	8.81576	8.87746	9.58514	9.42715	9.62792		-1.6416	0.00318491
EIF4B	11.1173	11.0451	11.0925	11.8187	11.8481	11.7345		-1.64201	0.000195991
APOOL	7.77039	8.02752	7.67907	8.47234	8.53718	8.61589		-1.64278	0.0116142
C11orf54	7.82162	8.16788	8.06491	8.72461	8.73149	8.74807		-1.64328	0.0195214
PCSK1	10.0099	9.94821	9.89669	10.6795	10.6082	10.7197		-1.64436	0.000100414
PIK3R1	9.86547	9.92933	9.96524	10.6745	10.5892	10.6507		-1.64505	5.68634e-05
AKR1C3	6.48483	6.94022	6.71044	7.42866	7.56295	7.30455		-1.64744	0.0155057
LOC100132707	6.04653	6.56723	6.27625	7.08868	7.03339	6.92932		-1.64771	0.0318878
PKIB	9.19423	9.55022	9.52706	10.063	10.1016	10.2691		-1.648	0.0108106
USP51	6.88566	6.93896	6.91773	7.61363	7.67261	7.62395		-1.65017	8.96116e-06
MAF	7.59713	7.71013	7.53983	8.39488	8.23728	8.38749		-1.65197	0.000542204
LOC729013	6.3597	6.42357	6.28925	6.90915	7.15797	7.17818		-1.65205	0.00609955
TRPS1	8.52135	8.83873	8.69641	9.37831	9.48309	9.36891		-1.65245	0.00816188
MAP3K5	6.98465	7.1669	6.82477	7.64568	7.64908	7.8554		-1.65246	0.00546823
ETFB	8.97238	8.90599	8.96559	9.79047	9.71676	9.51083		-1.65256	0.00959646
FAM54B	8.14352	8.22701	8.18972	9.00083	8.89776	8.83968		-1.65405	0.000864701
MBNL3	7.80236	7.88687	7.85233	8.57957	8.53063	8.61009		-1.65432	2.82578e-05
OVOL2	6.28187	6.4198	6.29634	7.12045	7.01978	7.04561		-1.65781	0.00033335
LOC100130705	5.53865	5.81051	5.70989	6.19046	6.49844	6.55828		-1.65792	0.00856107
LOC283357	6.81191	7.03522	7.05139	7.68958	7.67282	7.72535		-1.65834	0.00891469
IRX1	8.20204	8.24077	8.31209	8.96603	9.03199	8.94779		-1.65899	8.46218e-05
SDHC	10.0657	10.137	10.0696	10.888	10.8701	10.7061		-1.65936	0.00243983
ZFP1	7.07567	7.57089	7.44006	7.96537	8.15677	8.16074		-1.66104	0.0245406
STOX2	7.0737	7.6392	7.39464	8.02044	8.05741	8.22974		-1.6625	0.0329367
ETV1	7.56397	7.7837	7.59237	8.41777	8.36229	8.36069		-1.66275	0.0057714
EGFL6	5.8143	5.72471	5.79099	6.53441	6.59132	6.40745		-1.66369	0.00137539
DUSP5P	3.82344	4.19466	4.06506	4.71053	4.79596	4.78096		-1.66413	0.0168181
CBLL1	8.11855	8.18524	8.1546	8.84313	8.85916	8.96165		-1.66461	0.00039752
BMPR2	8.76086	9.12586	8.82071	9.63125	9.68214	9.60197		-1.66552	0.019269
GPD2	7.87702	8.03615	7.93155	8.68688	8.63884	8.72904		-1.66633	0.000655777
CREBL2	7.42991	7.79839	7.51964	8.28253	8.35055	8.3255		-1.66657	0.0192781
ZNF658	4.9657	5.21983	5.25238	6.21301	5.59608	5.84054		-1.66698	0.035857
ZNF329	5.87934	5.9342	6.06338	6.7868	6.74721	6.55563		-1.66736	0.00158916
UBXN2B	8.20397	8.30301	8.32494	9.03151	9.0288	8.98553		-1.66783	0.000754547
ZPLD1	5.49583	5.84788	5.63337	6.41461	6.39403	6.38306		-1.6681	0.0180566
MRFAP1L1	10.1165	10.132	10.1848	10.9098	10.9194	10.8227		-1.66962	9.84223e-05
POC1B	7.91602	8.03611	7.94669	8.66709	8.69842	8.75261		-1.66991	0.000158087
SPAST	8.51098	8.58085	8.52558	9.24591	9.21031	9.38219		-1.67056	0.00177557
C2orf76	6.6036	7.01169	6.68358	7.61455	7.46401	7.44326		-1.67131	0.0155671
PHAX	8.24622	8.25503	8.23598	8.99681	8.91031	9.05379		-1.6716	0.00274893
NFATC1	7.27954	7.67392	7.58711	8.16308	8.37468	8.22668		-1.67167	0.0116852
TNKS2	8.712	9.09097	8.8725	9.63161	9.62398	9.64599		-1.67253	0.0209069
MX2	7.1793	7.47794	7.54063	8.11245	8.1998	8.11504		-1.67382	0.0168231
C10orf32	7.9425	8.2413	8.17995	8.89473	8.81837	8.88162		-1.67441	0.0107685
CUX2	5.66221	5.96739	6.11349	6.75902	6.72166	6.49522		-1.67513	0.0137653
LOC100506719	5.78741	6.40831	6.14433	6.87302	6.91125	6.78868		-1.67517	0.0488552
LEPR	7.2925	7.56709	7.45251	8.13842	8.17871	8.22798		-1.6752	0.00665406
FAM70A	5.05462	5.42552	5.16939	5.92864	6.02912	5.92668		-1.67594	0.0145565
SLU7	8.52184	8.74832	8.53309	9.41719	9.29845	9.32418		-1.67658	0.00319211
NHS	6.30512	6.72057	6.52579	7.34024	7.31549	7.13364		-1.67709	0.0112087
TPRG1	6.23021	6.37096	6.48214	6.91226	7.46518	6.94586		-1.67791	0.0382292
RUNDC3B	5.49556	5.76725	5.76725	6.34145	6.30811	6.62175		-1.67839	0.00527665
EIF4G2	12.1552	12.0834	12.0723	12.8334	12.8083	12.9113		-1.67873	6.30608e-05
PIK3R3	8.54897	8.72687	8.64856	9.40093	9.40609	9.3618		-1.67962	0.00284506
BEX1	10.5178	10.5178	10.3929	11.2588	11.2214	11.193		-1.67975	0.000725886
TET2	6.94562	7.10299	7.01012	7.75622	7.77197	7.77803		-1.68081	0.00317393
TBC1D8B	6.50449	6.82052	6.79704	7.54561	7.33771	7.48943		-1.68206	0.00599401
SFTA3	7.30734	7.33973	7.39156	8.15395	8.08928	8.04677		-1.68233	6.8093e-05
LOC100287896	5.96238	6.26007	6.19871	6.94271	6.83551	6.89762		-1.68361	0.00845396
ZBTB10	6.46675	6.71553	6.55096	7.31671	7.43596	7.23994		-1.68544	0.00158565
NPW	4.79757	5.16853	5.17598	5.88259	5.96057	5.55994		-1.68608	0.0125999
NRAS	10.538	10.505	10.5044	11.2735	11.2332	11.3055		-1.68754	6.13595e-05
CYFIP2	7.18645	7.43336	7.34706	8.12268	8.15866	7.95221		-1.68829	0.00152673
MVP	8.18416	8.37656	8.32218	9.16358	9.03361	8.95466		-1.68917	0.000841801
BST2	8.70701	9.31717	9.15218	9.80901	9.94651	9.69063		-1.68949	0.0387285
VAMP7	9.43514	9.45096	9.40492	10.202	10.1947	10.1664		-1.69036	2.63871e-06
CRNKL1	7.50409	7.83761	7.61236	8.45731	8.4189	8.35209		-1.69124	0.0107607
BLVRB	8.35223	8.45026	8.60828	9.26511	9.23982	9.18471		-1.69305	0.00555203
ELAC1	5.936	6.26893	6.1318	7.0466	6.96162	6.6074		-1.69306	0.0126958
BEX2	9.60171	9.71594	9.60135	10.3748	10.3948	10.4304		-1.69389	0.000647944
LYRM5	9.10406	9.08319	9.06455	9.9124	9.82966	9.79114		-1.69404	0.000962211
ZBTB33	8.55995	8.64197	8.67286	9.46548	9.34178	9.35026		-1.69456	0.000153959
ID1	11.4709	11.4498	11.4243	12.2946	12.2412	12.0926		-1.69485	0.00455844
CAB39	8.94088	9.30487	9.12838	10.0014	9.8363	9.82177		-1.69557	0.00711947
HNRNPH2	9.88128	9.929	10.0008	10.6578	10.6559	10.7854		-1.69661	0.000205256
EEF1A2	7.72025	7.92902	7.98983	8.60546	8.74629	8.57554		-1.6967	0.00265551
SIRT4	6.00123	6.29629	6.02957	6.79822	6.95392	6.86406		-1.69706	0.00607136
HIST1H1C	9.19866	9.4556	9.58249	10.1833	10.2134	10.1299		-1.69739	0.0175537
ZNF204P	6.59136	6.76871	6.82329	7.50642	7.45606	7.51249		-1.69804	0.00570532
MPZL3	6.76047	7.20879	6.90785	7.73957	7.76619	7.66457		-1.69867	0.0237499
LRRC49	7.0942	7.23452	7.02617	7.87718	7.95629	7.81536		-1.69896	0.000970588
CHMP4C	7.189	7.50174	7.42224	8.06336	8.14747	8.19623		-1.69901	0.00722844
KISS1R	5.33016	5.79103	5.46321	6.03202	6.35973	6.48696		-1.6991	0.0165488
GABPA	7.90541	7.97355	7.81642	8.70697	8.63686	8.64659		-1.69939	0.000775716
CUL5	8.7188	8.83635	8.79636	9.62492	9.55916	9.46336		-1.69973	0.000319278
ATP6V1A	10.6893	10.7047	10.7875	11.4275	11.5461	11.5057		-1.70047	8.76955e-05
NUDT12	6.09798	6.04555	6.16961	6.8525	6.83536	6.92355		-1.70066	0.000116544
KANK4	4.92084	5.1558	4.87265	6.0945	5.63665	5.51799		-1.70127	0.0310563
UEVLD	7.86463	8.03378	7.93681	8.88254	8.68292	8.57029		-1.70154	0.00474565
LOC100506848	7.34113	7.63898	7.5988	8.34595	8.34355	8.18995		-1.70155	0.00486152
POLDIP3	9.3176	9.39336	9.49377	10.1962	10.1874	10.122		-1.70165	0.00118808
DLK1	6.68052	6.52743	6.62699	7.38566	7.29871	7.45366		-1.70255	0.000267266
IFT80	8.79622	9.08473	8.89116	9.70376	9.58264	9.79873		-1.70646	0.00256345
GNG10	10.4891	10.5485	10.5599	11.2262	11.2577	11.4274		-1.70675	0.00312187
ATPBD4	7.37554	7.60734	7.48055	8.2151	8.28303	8.27933		-1.70686	0.00400874
KLHL2	7.20692	7.41186	7.32849	8.09799	8.10045	8.06306		-1.70693	0.00451088
LOC90246	6.41593	6.8508	6.47743	7.16129	7.36697	7.53857		-1.71027	0.0125275
REEP3	6.85464	7.17151	7.02342	7.65447	7.7422	7.97814		-1.71128	0.00437257
SGTB	6.92004	7.02487	6.91812	7.70432	7.69947	7.78471		-1.71138	9.65844e-05
SLC4A4	8.34115	8.56209	8.46382	9.24158	9.262	9.19137		-1.71233	0.00353631
PHYH	7.8828	7.8641	8.01919	8.71049	8.71159	8.67275		-1.71266	0.00241593
NDUFB10	9.70328	9.62458	9.6154	10.4534	10.4485	10.3713		-1.71318	3.64202e-05
RHOB	9.67105	9.63979	9.58651	10.4641	10.3633	10.4001		-1.71323	4.46228e-05
FAM115A	9.6682	9.6682	9.63086	10.3552	10.2817	10.6623		-1.7139	0.0207606
PAX1	5.06393	5.48784	5.24356	5.75548	6.15272	6.21906		-1.71393	0.0157316
HIBCH	8.20694	8.3089	8.27468	9.00483	8.95411	9.16386		-1.71407	0.00194494
TTC39C	6.82052	7.20969	7.09339	7.90198	7.8154	7.7385		-1.71407	0.0118386
CTTNBP2NL	8.88232	9.08611	9.00949	9.78892	9.75732	9.76595		-1.71486	0.00489606
NSF	9.66621	9.7566	9.75495	10.5568	10.5156	10.4401		-1.71508	7.68025e-05
TMSB15A	9.22968	9.34362	9.42763	10.1295	10.1822	10.028		-1.71661	0.000574411
TMEM150C	6.40765	6.90374	6.66614	7.49846	7.40924	7.41183		-1.71793	0.0279571
KBTBD7	5.73701	5.74609	5.33086	6.37203	6.34797	6.43726		-1.71844	0.0257799
RNF115	8.8039	8.80941	8.67275	9.5783	9.58623	9.46592		-1.71887	0.000213301
HOMER1	8.08016	8.20801	8.07701	8.9674	8.94524	8.79724		-1.71899	0.000429725
KIF5C	7.066	7.16804	7.17204	7.97855	7.8714	7.90101		-1.71907	8.13992e-05
KIFAP3	8.63716	8.78073	8.75923	9.55179	9.50166	9.46889		-1.7192	0.000522031
FAM172A	8.81643	9.12762	9.08931	9.78661	9.79606	9.79624		-1.71934	0.0152636
NAMPT	11.0104	10.9792	10.9314	11.7733	11.6596	11.835		-1.7199	0.0012091
ZMAT3	9.04218	9.37273	9.23352	10.044	9.95579	9.99779		-1.72076	0.0105681
TWSG1	7.67292	7.8697	7.86135	8.53002	8.55666	8.67084		-1.72252	0.00102243
GPR88	4.06954	4.05273	3.954	4.88049	4.71319	4.8379		-1.72321	0.000386761
ATG4C /// CTR9	7.09286	7.49346	7.2642	8.1078	8.07515	8.02617		-1.72452	0.0178176
VMA21	10.103	10.1303	10.1942	10.9691	10.9493	10.8715		-1.72604	4.31005e-05
FKBP1B	7.24096	7.56397	7.46941	8.23419	8.27566	8.13014		-1.72734	0.00634321
RGS4	6.58858	6.76348	6.79431	7.46941	7.6498	7.3963		-1.72873	0.00148216
CDK19	8.33248	8.54803	8.33685	9.25333	9.19011	9.14725		-1.73041	0.0030009
INPP4B	6.60335	7.09591	6.88814	7.76703	7.69885	7.49655		-1.73109	0.0149559
UPRT	6.80954	7.17157	7.1065	7.84565	7.85835	7.75996		-1.73161	0.0140445
FANCF	7.58748	7.8417	7.75394	8.5644	8.51879	8.47631		-1.73163	0.00466272
ABLIM1	8.22991	8.61697	8.63849	9.34465	9.33227	9.18588		-1.73205	0.0168704
KCNA1	6.23545	6.21301	6.26357	7.11973	7.13637	6.83517		-1.73277	0.0133419
TBCEL	6.53947	6.80071	6.72917	7.46513	7.59499	7.3938		-1.73491	0.00167725
RAB2A	9.81432	9.91182	9.95034	10.6969	10.6992	10.6676		-1.73596	0.00155423
FAM110C	5.97407	6.51561	6.35283	6.99599	7.18521	7.05138		-1.73711	0.0276169
SALL2	8.5575	8.70497	8.63013	9.32274	9.47396	9.48721		-1.73761	0.000381327
ARG2	9.99009	10.0834	10.1523	10.9507	10.8654	10.8072		-1.74015	0.000238879
UNC5D	6.74515	7.1095	7.01462	7.6375	7.81297	7.81779		-1.7407	0.00696418
ATP5F1	12.1343	12.1112	12.0788	12.9143	12.9178	12.9015		-1.74483	0.000134719
FBXO6	5.92695	6.35227	6.27625	6.88774	7.10112	6.98063		-1.74675	0.0131741
CA11	7.40712	7.64473	7.2986	8.28218	8.27484	8.2077		-1.74685	0.0123328
PHACTR2	8.03176	8.38388	8.43677	9.15918	9.10842	9.00031		-1.74735	0.0150926
HIST2H2AA3 /// HIST2H2AA4	10.0267	9.92733	9.94244	10.8124	10.74	10.7601		-1.74758	6.69356e-05
TRAF3IP1	7.11228	7.14798	7.11585	8.01888	7.89574	7.87908		-1.74819	0.00178352
GPD1L	8.23933	8.53919	8.35717	9.24861	9.19812	9.10875		-1.74908	0.00438247
TMEM203	9.47829	9.50074	9.60138	10.3184	10.3461	10.3391		-1.75048	0.00145734
GCOM1 /// GRINL1A	8.3985	8.43217	8.55561	9.34992	9.25169	9.21126		-1.75183	0.000241735
ZNF192	6.80036	6.72606	6.38743	7.63246	7.32551	7.38763		-1.75392	0.00852618
MAOA	7.48618	7.6861	7.74479	8.50216	8.44634	8.4016		-1.75444	0.00448156
C12orf66	6.76194	6.96943	6.6922	7.68705	7.5812	7.58866		-1.75456	0.00461406
TRIM2	8.71467	9.00757	8.98863	9.80245	9.70533	9.63643		-1.75457	0.00482086
CLDN16	8.70307	9.00557	9.00701	9.66202	9.81239	9.67909		-1.7564	0.00640432
IFIT2	8.19554	8.75475	8.78476	9.54876	9.26962	9.35612		-1.75704	0.0357484
PLEKHG1	7.11405	7.49933	7.45691	8.29786	8.0798	8.14343		-1.76166	0.009259
HIST1H2AC	9.521	9.4812	9.57337	10.3993	10.3348	10.2952		-1.76286	3.97264e-05
GNAI1	7.09852	7.52791	7.24374	8.12305	8.05293	8.15451		-1.76553	0.0183697
OLFM4	3.99832	3.89089	3.81905	4.37891	4.93163	4.86303		-1.76757	0.0332267
C21orf91	8.15326	8.32447	8.28705	9.10311	9.07475	9.05349		-1.76809	0.00230254
AIF1L	7.14067	7.38181	7.28797	8.0177	8.13216	8.12752		-1.76824	0.00179096
BEX5	7.82758	8.15672	8.01106	8.85483	8.78445	8.82434		-1.76878	0.0104774
NUDT7	5.7855	5.89435	5.65817	6.65191	6.49532	6.6658		-1.77154	0.000877398
SCNN1A	7.71569	7.94128	7.75097	8.78312	8.53935	8.56304		-1.77259	0.00145039
USP38	7.74837	7.74386	7.59763	8.49544	8.45538	8.61883		-1.77349	0.000291015
C4orf34	8.78842	8.78842	8.72084	9.62454	9.56468	9.59073		-1.77451	1.46668e-05
SMARCD3	8.30045	8.54442	8.51178	9.34825	9.34198	9.15025		-1.77515	0.00131393
C9orf80	9.25164	9.29717	9.21863	10.15	10.0335	10.0688		-1.7756	0.000104547
TMOD2	7.11041	7.26178	7.12885	8.03283	7.89079	8.06279		-1.77579	0.000334256
TGM2	7.68671	7.91424	7.76632	8.63938	8.61097	8.60302		-1.77608	0.0053774
FIGN	6.45466	6.87683	6.84242	7.6026	7.47325	7.58675		-1.77715	0.0186626
ECHDC1	9.28129	9.40065	9.39028	10.2157	10.1693	10.1769		-1.77754	0.000675798
SPIN4	7.4785	7.68323	7.38184	8.2812	8.32555	8.42741		-1.77793	0.00402248
TMEM183A	6.22781	6.47839	6.25401	7.09577	7.32756	7.03344		-1.78038	0.00236649
EPB41L5	6.61975	6.94095	6.72262	7.59091	7.57806	7.61498		-1.78206	0.0118412
CYS1	5.64195	6.0194	5.9866	6.75366	6.69081	6.70508		-1.78246	0.0183172
NBR1	8.8454	9.07618	9.10752	9.85342	9.82733	9.85352		-1.78393	0.00906368
MSX2	8.11432	8.25326	8.19489	9.07925	9.04619	8.94232		-1.78398	0.000132573
RPS6KA3	8.84809	8.97823	8.97531	9.7921	9.76715	9.75412		-1.78664	0.00152563
CAMK2N1	8.43118	8.55484	8.7367	9.40179	9.41606	9.42206		-1.78889	0.0107266
CBFB	9.38851	9.65071	9.43985	10.4238	10.2557	10.3177		-1.78927	0.00198772
PSIP1	8.2467	8.54851	8.47989	9.30407	9.27003	9.2234		-1.79105	0.00830972
GOLPH3L	8.44416	8.77286	8.55192	9.45307	9.49063	9.35443		-1.79386	0.00596748
TMEM170B	7.50031	7.66613	8.0024	8.6258	8.55654	8.51858		-1.79506	0.0250889
ATP8A2	6.28973	6.19035	6.65946	7.36785	7.19399	7.11967		-1.79916	0.0133532
PRRX1	7.6903	7.65601	7.78288	8.62971	8.61346	8.42833		-1.7993	0.00104325
ARMCX2	10.5169	10.4064	10.4372	11.3592	11.2489	11.3032		-1.80283	4.99744e-05
SSBP2	8.81716	8.82642	8.82218	9.71606	9.63054	9.67645		-1.80553	0.000741907
HOOK1	6.66947	7.00265	6.95376	7.76951	7.66476	7.74971		-1.80588	0.00941531
ISCU	10.2886	10.1954	10.2578	11.1294	11.0783	11.0946		-1.80689	8.28499e-05
C6orf153	6.61352	7.06072	6.9006	7.78323	7.71952	7.63386		-1.80741	0.0152299
MAP7D2	5.69588	6.36433	5.98627	6.88011	6.85095	6.88068		-1.80887	0.0472609
EFR3A	9.7236	9.89608	9.8194	10.6457	10.6419	10.7168		-1.80891	0.000713485
RCBTB2	6.55946	6.60868	6.62435	7.48173	7.27706	7.61109		-1.81394	0.0102541
CLIP3	8.12942	8.20083	8.12689	8.9063	9.09236	9.04047		-1.81587	0.00120239
ID2 /// ID2B	8.17661	8.17406	7.8318	8.94111	8.78819	9.03632		-1.81636	0.00547287
PPM1E	6.51271	6.62098	6.7982	7.44786	7.60594	7.46281		-1.81702	0.00208792
SNX4	8.76572	8.7789	8.83579	9.67044	9.64491	9.64992		-1.81708	0.000156378
LEMD1	5.61283	5.31519	5.33063	6.33505	6.1329	6.37751		-1.8179	0.00267134
TNNT1	6.84716	7.18203	7.21708	7.94089	7.96391	7.93074		-1.81893	0.0176005
SH3GL2	5.09612	5.74908	5.60103	6.29619	6.44383	6.29988		-1.82078	0.0417716
TPM3	12.3624	12.3005	12.4078	13.2571	13.211	13.1976		-1.82135	9.86593e-05
HDAC9	8.21209	8.39448	8.42347	9.12079	9.24352	9.26092		-1.82142	0.000821725
RGS2	9.63455	9.79986	9.72749	10.5715	10.6407	10.5488		-1.82309	0.000390602
PLCB1	7.15098	7.42259	7.30812	8.12618	8.12046	8.23492		-1.82338	0.00266772
PDE4B	9.24944	9.2537	9.33885	10.1452	10.1238	10.1735		-1.82368	0.000139602
PEG3	8.69848	8.76849	8.71204	9.61758	9.52529	9.65378		-1.83089	0.000206021
PAFAH1B2	9.95016	10.1026	10.1107	10.9675	10.9637	10.8512		-1.83144	0.000296032
SAMHD1	7.95396	8.19788	8.1526	8.94075	9.09711	8.88629		-1.83176	0.000996219
ZCCHC7	8.80164	9.0993	9.08639	9.85767	9.89344	9.85827		-1.83275	0.0112267
ICK	5.30189	5.69219	5.63285	6.37729	6.42237	6.45404		-1.83476	0.0161726
LRBA	7.93148	8.13199	8.15152	8.89631	9.03771	8.9167		-1.83856	0.00106798
COL21A1	6.4408	6.60055	6.55667	7.36651	7.49063	7.38187		-1.8408	0.000176808
CYP4X1	7.2387	7.33319	7.32995	8.23809	8.22741	8.08255		-1.84302	0.000359689
BLNK	5.33134	5.19722	5.14029	5.99637	6.28613	6.03336		-1.84336	0.00247689
ARHGAP15	5.7978	6.29602	5.99503	6.77587	7.07014	6.89103		-1.84386	0.0110438
PCP4	6.04402	5.80839	5.72704	6.57593	7.04816	6.60816		-1.84583	0.0122967
SLC39A10	9.13788	9.34196	9.23628	10.146	10.1223	10.1014		-1.84621	0.00314734
UBE2QL1	6.35958	6.80263	6.65919	7.49521	7.54378	7.44672		-1.85074	0.0173657
RBP1	7.74812	7.84143	7.6095	8.74125	8.59914	8.52365		-1.85103	0.000674645
PPP2R1B	8.13295	8.23502	8.14377	9.08774	9.06177	9.02829		-1.85149	0.000138329
SPAG16	6.95664	7.13901	6.85499	7.82822	7.80495	7.98501		-1.85213	0.00157395
PDE7B	6.22102	6.51561	6.33066	7.52984	7.0936	7.1166		-1.85435	0.00986272
LOC255480	7.90087	8.28609	8.2276	9.08762	9.03703	8.9649		-1.85531	0.0121475
GRAMD1C	5.57162	5.95724	5.84071	6.66084	6.72394	6.66024		-1.85551	0.0136679
STMN3	7.6151	7.85926	7.8553	8.75369	8.63769	8.61584		-1.85641	0.00215349
PTP4A1	9.46971	9.40065	9.4995	10.3794	10.361	10.3097		-1.85756	3.58866e-05
F8	5.93178	6.12297	5.9054	6.67362	6.96916	6.99867		-1.85802	0.00337287
C7orf60	8.28691	8.30471	8.17359	9.17173	9.13678	9.14638		-1.86162	0.00121325
C2CD4A	6.5205	6.84755	6.79303	7.49283	7.77158	7.5917		-1.86393	0.00269676
ARMC1	8.69183	8.87698	8.76136	9.74755	9.61883	9.65981		-1.86435	0.000322243
CCDC85A	6.86598	7.17873	7.10109	7.9405	7.91573	7.99478		-1.86831	0.00773493
LOC100506266	5.60183	5.86152	5.50725	6.64788	6.62765	6.4006		-1.86845	0.00318063
EGR1	10.6856	10.5026	10.6873	11.5649	11.5218	11.4965		-1.8694	0.00224656
FAT4	5.67062	5.76106	5.79885	6.73248	6.63653	6.57208		-1.87062	0.000147703
RWDD4	7.0637	7.40322	7.30674	8.18274	8.25714	8.04618		-1.87143	0.00326763
ID2	9.99543	9.86588	9.95648	10.833	10.81	10.9001		-1.87697	9.2039e-05
C1orf226	6.83002	6.89595	6.91576	7.68688	7.88295	7.79763		-1.87719	0.00100858
HDHD2	8.24262	8.27914	8.24457	9.22473	9.1599	9.1115		-1.87896	0.000398035
PRKD1	8.10762	8.44105	8.21758	9.17004	9.17389	9.15618		-1.88072	0.0112072
C5orf51	8.58039	8.7063	8.68338	9.65237	9.58032	9.47179		-1.88096	0.000253557
PARP9	8.94905	9.0367	8.89159	9.8676	9.94694	9.79824		-1.88141	0.000111097
PRTFDC1	6.93471	7.5702	7.30604	8.18897	8.16985	8.18769		-1.88145	0.0383811
CA3	5.96702	6.36672	6.20218	7.1035	7.02329	7.14866		-1.88318	0.0101954
ISOC1	8.63278	8.72286	8.66286	9.53013	9.55149	9.68842		-1.88842	0.000451851
LOC285735	4.52474	4.61493	4.6949	5.42758	5.51155	5.64713		-1.88849	0.000482243
MIPOL1	7.21898	7.65356	7.56725	8.44416	8.44913	8.30001		-1.88928	0.0122514
EGR3	5.68848	5.77975	5.62784	6.61174	6.58797	6.6505		-1.88956	0.000622906
METTL7A	7.70083	7.99177	7.67241	8.70748	8.76545	8.64676		-1.88979	0.0070648
PANK1	7.7056	7.62468	7.51838	8.50435	8.55275	8.54854		-1.8908	0.00189852
TP63	7.85994	8.31076	8.19946	8.9041	9.12419	9.102		-1.89217	0.00919126
PSMD10	9.66717	9.66218	9.58725	10.627	10.5861	10.4684		-1.89427	0.00037265
C20orf108	7.71095	8.19399	8.2049	8.99416	8.99616	8.88587		-1.89489	0.0251773
ATP8A1	6.73527	7.10747	6.90159	7.80251	7.88451	7.82728		-1.89648	0.0103905
LOC283352	8.08926	8.42885	8.38398	9.22987	9.22281	9.22177		-1.89753	0.0129861
RCAN2	5.29136	5.60154	5.55874	6.40991	6.45619	6.36164		-1.89917	0.00719436
ZBTB41	7.32397	7.47823	7.32024	8.27159	8.19159	8.43637		-1.89961	0.000771429
INADL	5.89457	6.02026	6.16113	7.01688	6.86644	6.9707		-1.90003	0.00141376
CDKN1A	9.40049	9.60047	9.51657	10.4648	10.4393	10.4012		-1.9043	0.00189
DTX3L	9.41564	9.56089	9.6333	10.4607	10.4798	10.4608		-1.90593	0.00437827
OSBPL10	9.20879	9.45519	9.52355	10.2762	10.3114	10.398		-1.9088	0.00508314
RAD51L1	6.04159	6.17639	6.18428	7.15049	7.07888	6.97788		-1.91188	0.000170254
PPAPDC2	7.94514	8.17066	8.15447	9.08902	9.00616	8.98071		-1.91216	0.00188941
SPATA17	7.08198	7.37266	7.3328	8.19882	8.23673	8.15993		-1.91324	0.00670551
PHLDA1	9.74919	9.65549	9.60491	10.5408	10.4927	10.791		-1.91628	0.00353334
MSRB2	8.99348	9.15049	9.18773	10.1002	10.0622	9.99237		-1.91988	0.000737269
LMNB1	9.19459	9.56894	9.35045	10.3313	10.2764	10.3311		-1.92067	0.011306
IFI44L	8.40184	9.12808	9.07791	9.75025	9.92697	9.75675		-1.92125	0.0494707
CBX5	9.74069	9.61512	9.49476	10.6287	10.5016	10.5529		-1.92417	0.00129262
PDK3	7.8681	8.05615	8.09922	8.96034	9.05574	8.84545		-1.92655	0.000602224
LOC729852	6.32857	6.27149	6.35564	7.26926	7.29401	7.24881		-1.93473	5.17169e-05
RARRES3	7.48123	7.52899	7.52899	8.48781	8.56936	8.34305		-1.9368	0.00321613
EBF1	7.3028	7.72055	7.47962	8.41227	8.52079	8.43196		-1.93726	0.0112042
RSAD2	6.43424	6.83136	6.7163	7.87683	7.4808	7.4926		-1.94007	0.00567912
RAB38	6.65688	6.742	6.66434	7.59119	7.82243	7.52263		-1.94218	0.00539428
FAM46A	10.361	10.441	10.3809	11.4059	11.3686	11.3193		-1.95922	9.96405e-06
NRCAM	6.65303	6.91642	6.9762	7.76922	7.98923	7.70759		-1.96355	0.00190695
SPRY1	6.28569	6.3878	6.49262	7.31914	7.41309	7.35453		-1.96367	0.000950548
TCEAL2	7.99846	8.26535	8.14887	9.11243	9.12578	9.09719		-1.96461	0.00578133
SLPI	8.75515	9.03588	8.95377	9.74132	9.96079	9.96604		-1.96489	0.00100404
MAPK6	10.7039	10.7683	10.7451	11.7526	11.721	11.6684		-1.96549	1.10453e-05
EPS15	8.84309	8.9582	8.93127	9.92804	9.81198	9.92298		-1.96811	4.77096e-05
IFITM3	12.0511	12.3092	12.2469	13.0954	13.2922	13.1515		-1.96879	0.000795024
DMRT1	7.51083	8.07216	7.7086	8.70548	8.83351	8.69243		-1.97239	0.0208405
TTPAL	7.76496	7.85846	7.9783	8.9153	8.79735	8.83041		-1.97308	0.000613189
IFIT1	8.03026	8.3674	8.27687	9.21752	9.22432	9.1808		-1.97617	0.00936936
LOC644242	6.68126	7.07129	6.94236	7.80021	7.90039	7.95896		-1.98372	0.0064445
ANAPC13	10.0489	10.07	10.1246	11.0778	11.1015	11.0296		-1.98409	5.92318e-06
C8orf47	7.10681	7.24386	7.13164	8.12002	8.06662	8.26746		-1.98701	0.000333717
DUSP2	7.98986	7.94119	7.95683	9.09639	8.9522	8.82534		-1.99356	0.00493502
EDN3	4.93917	5.10884	5.07256	5.79752	6.03347	6.27568		-1.99358	0.0108992
LANCL1	8.98811	9.20303	9.08005	10.1241	10.0503	10.0881		-1.99594	0.00171387
PRDX5	10.7949	10.9395	10.8915	11.8264	11.9107	11.8815		-1.9967	0.00016839
PKP2	6.85803	6.98671	6.95695	7.79688	7.96617	8.03696		-1.99922	0.000989119
ISG15	10.1777	10.361	10.4698	11.3792	11.3964	11.2374		-2.00208	0.00145716
PEX11A	7.23452	7.3242	7.34549	8.33044	8.31722	8.26227		-2.00264	6.66315e-05
CA2	7.01822	7.13845	7.13173	8.14377	8.24299	7.9169		-2.00706	0.0039558
SOCS2	8.5734	8.60222	8.43557	9.54026	9.46072	9.63016		-2.00923	0.000145858
CD200	6.55858	6.7747	6.77733	7.6202	7.80242	7.70892		-2.0097	0.000580226
IFI6	8.13126	8.58451	8.55191	9.32576	9.49164	9.48974		-2.01831	0.0118757
OXR1	7.27234	7.36888	7.42158	8.28406	8.27219	8.55001		-2.02018	0.00246928
OAS1	6.75969	7.00854	7.1425	7.99136	7.9743	8.01456		-2.03238	0.0111476
HNMT	5.96208	6.29149	5.98259	7.12725	7.0152	7.16787		-2.03456	0.00448697
CHMP2B	8.66968	8.91177	8.77347	9.82272	9.85138	9.75995		-2.0369	0.00177958
SPINK6	7.61057	7.95474	7.75041	8.77868	8.85549	8.78112		-2.04654	0.00648689
PDLIM5	7.84837	8.03214	8.01062	9.06203	9.06904	8.86389		-2.04856	0.000349284
EPYC	3.46141	3.56311	3.38693	4.23425	4.53775	4.75522		-2.05422	0.0132845
SUCLG2	8.38769	8.47781	8.29996	9.37674	9.426	9.48441		-2.05703	0.000237483
MAPRE1	10.4158	10.5073	10.4897	11.5462	11.5371	11.4573		-2.05997	1.25853e-05
PPP2R2C	6.13242	6.72339	6.56806	7.39267	7.51959	7.65156		-2.06573	0.0159836
DNAJC12	7.69404	8.03781	7.78697	8.83845	8.93959	8.88205		-2.06636	0.00610428
CA13	6.54278	6.31539	6.46724	7.59224	7.41188	7.46733		-2.06864	0.00033453
LOC100506517	7.31976	7.58141	7.45691	8.43778	8.5938	8.48704		-2.07558	0.000792025
XPNPEP3	8.43627	8.73445	8.68183	9.58985	9.72479	9.69939		-2.07603	0.0025888
LOC150568	4.34229	4.60896	4.70488	5.71054	5.51268	5.59915		-2.07831	0.00315844
SSPN	8.32223	8.69131	8.71112	9.6847	9.6005	9.61155		-2.08112	0.0113488
PNMAL1	8.00183	8.24542	8.19577	9.19055	9.33953	9.08649		-2.08183	0.000535873
HIST2H2BE	6.79173	7.06564	6.90798	8.07333	7.90173	7.96517		-2.08247	0.000852888
LECT1	7.71472	7.95194	7.6131	8.76613	8.84609	8.84426		-2.08334	0.00603393
PDCD4	8.98668	9.2293	9.20156	10.2521	10.1548	10.1929		-2.08605	0.00219456
ETNK1	8.66709	9.11788	8.87509	9.86837	9.91863	10.0567		-2.08671	0.00686198
CREM	7.90655	8.00742	7.96216	9.0995	8.96578	9.00236		-2.09048	5.44501e-05
EPHA4	8.2224	8.33491	8.2891	9.34569	9.37104	9.32503		-2.09233	0.000196029
ERI1	7.0534	7.30715	7.0972	8.23438	8.27853	8.15645		-2.10021	0.00156651
EYA4	9.3164	9.29512	9.29051	10.3938	10.416	10.3129		-2.10462	0.000437929
CMPK2	5.54193	6.05081	5.93113	6.83828	6.97233	6.93577		-2.10551	0.0150717
IFITM2	10.7604	11.1527	11.1365	12.0034	12.1553	12.1166		-2.10706	0.00790685
LRCH2	7.2801	7.55945	7.46609	8.50967	8.62814	8.39518		-2.10786	0.000645425
TNKS	6.67994	7.35493	7.09026	8.04381	8.24648	8.07304		-2.11316	0.0229485
LOC100506638	5.29429	5.46452	5.32774	6.51876	6.32737	6.47965		-2.11366	0.000173013
CNTN3	6.47119	6.96533	6.75969	7.85184	7.81304	7.80596		-2.13102	0.016056
SYTL1	6.94274	7.10112	7.13898	8.22316	8.08976	8.17717		-2.14715	0.000273312
RNF144B	6.36997	6.7667	6.38479	7.50318	7.61437	7.71304		-2.14807	0.0055634
ADRBK2	7.0318	7.13656	7.00791	8.29444	8.24787	7.95482		-2.1539	0.00442339
FABP7	6.06709	5.85276	6.13286	7.17609	7.08986	7.1552		-2.17771	0.00308792
PPARGC1A	5.96266	6.16657	6.16657	7.41999	7.17239	7.07349		-2.17854	0.00154487
MKX	7.07144	7.26576	7.20584	8.23987	8.1842	8.50227		-2.1852	0.00158603
LOC100505759	6.85004	6.65669	6.46206	7.7823	7.80742	7.7633		-2.18567	0.00902479
MAL2	7.64304	8.02256	7.97088	8.96606	9.03079	9.0301		-2.18883	0.00913386
IREB2	8.49583	8.60777	8.47905	9.65118	9.61906	9.70582		-2.19031	7.34074e-05
RAB4A /// SPHAR	6.82896	7.26587	7.01039	8.23531	8.1249	8.139		-2.19061	0.00851136
LOC729082	8.33999	8.40323	8.37566	9.58914	9.53416	9.39682		-2.19428	0.00113137
RAB39B	3.83721	4.1567	3.78801	5.12119	5.00533	5.05862		-2.19528	0.00657895
TP53INP1	7.11228	7.23387	7.11207	8.32114	8.23979	8.30329		-2.1967	8.1384e-05
LOC100288985	4.99749	5.03789	4.99144	6.39785	6.19512	5.84558		-2.19961	0.0188501
MUM1L1	7.04819	7.26828	7.19189	8.395	8.22208	8.31541		-2.20591	0.00022041
TMEM176A	7.36989	7.61181	7.63633	8.7049	8.58001	8.78477		-2.21998	0.000671019
GLYR1 /// SEPT6	8.22464	8.52262	8.36287	9.54818	9.60703	9.43277		-2.23347	0.000934162
HIST1H4H	6.589	6.67449	6.34067	7.65743	7.65407	7.77715		-2.2369	0.0029911
SMAD9	7.21702	7.61147	7.43901	8.58262	8.61515	8.57264		-2.24644	0.00876826
RAB3C	5.67263	6.03079	6.06268	7.0684	7.07776	7.1328		-2.2516	0.009773
PID1	6.96455	7.33243	7.4069	8.3036	8.41096	8.52802		-2.26509	0.00522608
KRAS	10.0472	10.1585	10.2022	11.3424	11.3051	11.3277		-2.28013	0.000906569
IL1R1	7.54796	7.66655	7.41623	8.70617	8.8071	8.69124		-2.28352	0.000741195
C1orf54	7.88017	8.16435	8.00533	9.29018	9.22776	9.11239		-2.28706	0.000639386
DCTN6	7.82573	7.8872	7.89599	9.14198	9.09071	8.95843		-2.28797	0.000574164
PCDH8	7.41277	7.55069	7.33354	8.7189	8.51376	8.6583		-2.29419	0.00016972
AZI2	6.43701	6.64328	6.27245	7.73158	7.65739	7.55839		-2.29455	0.00261194
LOC285556	5.0208	5.47053	5.38402	6.47169	6.44674	6.55261		-2.29511	0.00994269
RRM2B	6.59568	6.78329	6.56364	7.64694	7.91311	7.98658		-2.29954	0.00122501
CADPS2	7.29966	7.58895	7.48253	8.61713	8.73113	8.63752		-2.30518	0.00166537
BMI1	9.31037	9.16766	9.27228	10.471	10.4071	10.5244		-2.32528	3.53745e-05
SH3BGRL	8.15702	8.38277	8.29993	9.46812	9.4919	9.54816		-2.33403	0.00109981
SESN3	7.5043	7.5043	7.40734	8.78618	8.64817	8.69552		-2.35868	2.70082e-05
TMEM55A	5.40572	5.79143	5.4554	6.58513	6.95691	6.83012		-2.36177	0.00167538
SPOPL	7.35391	7.64278	7.56254	8.7801	8.83343	8.71021		-2.3864	0.00158017
PRKG1	7.06536	7.51638	7.45999	8.50948	8.7345	8.57261		-2.39212	0.00486566
DDX60	7.30612	7.57139	7.23576	8.73085	8.53485	8.62553		-2.39383	0.00142456
VAT1L	6.88076	6.97911	7.01811	8.12807	8.24258	8.30685		-2.40579	6.7393e-05
EFHD1	7.53882	7.76748	7.53882	8.8752	8.97491	8.80335		-2.41069	0.00037682
SFXN1	7.5479	7.80025	7.7502	9.09564	8.95847	8.94027		-2.46003	0.000386528
SLC40A1	6.5081	7.07708	7.00854	8.15373	8.16996	8.18236		-2.46932	0.0182153
SOX2	7.815	8.10378	7.99723	9.2201	9.30722	9.3366		-2.4897	0.00131609
PDE5A	8.22702	8.6077	8.61652	9.70395	9.75434	9.95646		-2.49868	0.00215536
GNG2	6.63323	6.81981	6.6614	8.00652	8.10135	8.00047		-2.51629	0.000200435
SYTL5	5.60102	5.60471	5.6724	7.08134	6.7984	7.01176		-2.52764	0.00237293
STK17B	8.00852	8.13054	8.18908	9.49002	9.5383	9.38428		-2.5695	4.92192e-05
STON1	6.68886	7.16432	7.15818	8.47275	8.42398	8.21088		-2.57651	0.00464171
GPX3	9.43635	9.62941	9.4936	10.9591	10.9376	10.7615		-2.57808	9.16479e-05
ABAT	5.74257	6.34046	6.1492	7.53052	7.56784	7.24694		-2.58654	0.00546365
PRDX2	9.19045	9.30218	9.24519	10.6549	10.6206	10.5852		-2.59243	1.83574e-05
C9orf41	6.81375	6.94524	6.67152	8.18401	8.01703	8.36269		-2.59861	0.00054067
EHHADH	5.11705	5.63331	5.49203	6.6743	6.891	6.822		-2.60564	0.00561937
SEMA3E	7.14226	7.68169	7.50716	8.64836	8.79775	9.04509		-2.61479	0.00296689
ATP5L	10.7875	10.929	10.8848	12.2526	12.2632	12.2469		-2.61559	0.00079162
GMFB	9.94724	9.96726	9.89555	11.2995	11.2757	11.4016		-2.6188	5.21624e-05
DPYD	8.04745	8.33336	8.13738	9.51562	9.43428	9.75109		-2.62855	0.000421882
KIAA1430	8.41915	8.53508	8.47471	9.86676	9.91501	9.87031		-2.65317	6.45771e-05
TNFRSF19	8.19357	8.18247	8.11559	9.64914	9.51703	9.5795		-2.67217	2.64462e-05
VAV3	7.55988	7.83209	7.65604	8.96804	9.29506	9.07217		-2.69276	0.000405726
IFI27	8.30664	8.9063	8.88567	9.91742	10.378	10.1457		-2.72738	0.00551379
DYNLT3	8.27665	8.51723	8.30611	9.87297	9.84741	9.80148		-2.77783	0.00143756
MRPL10	7.65487	7.71646	7.72334	9.27754	9.25001	9.06903		-2.82967	0.00074684
DIO2	6.90159	7.37353	7.35048	8.73178	8.74358	8.66177		-2.83597	0.00883032
ZNF423	7.13066	7.36194	7.28241	8.75061	8.6884	8.86339		-2.84639	9.84331e-05
MACROD2	5.7348	6.36782	6.31911	7.60138	7.79314	7.69669		-2.94139	0.0120515
ID4	7.94503	7.99419	7.96788	9.54245	9.5406	9.64905		-3.04899	9.19492e-05
BMPER	5.06977	5.06977	5.06977	6.74995	6.6592	6.69112		-3.09582	0.000265662
EVI5	7.30597	7.33744	7.32728	8.93215	9.03937	8.99923		-3.17485	0.000124173
API5	7.94499	8.09755	7.92198	9.68466	9.56761	9.72411		-3.18352	2.5568e-05
IFITM1	9.42281	9.96656	9.86042	11.3294	11.5604	11.3891		-3.1962	0.00414098
TTC33	5.93802	6.22423	6.3084	7.874	7.86421	7.77297		-3.20467	0.00250829
IDH1	9.28752	9.31822	9.45368	11.1696	11.083	10.9482		-3.28022	4.6323e-05
FOS	6.53928	6.78165	6.83876	8.55001	8.43118	8.43335		-3.36737	0.000723153
RHOU	7.21602	7.32156	7.40395	9.20093	9.09918	9.07001		-3.50529	2.44346e-05
MAP2	5.41425	5.7718	5.74131	7.45638	7.54622	7.4051		-3.54745	0.00159501
SHISA3	8.03026	8.24362	8.15523	9.91332	10.2369	10.2642		-3.98637	0.000478449
TMEM176B	6.22784	6.59932	6.59932	8.67644	8.84832	8.33955		-4.42581	0.000455768
SEPP1	6.01591	6.66362	6.65418	8.53945	8.64144	8.67417		-4.51205	0.00784658
GAS2	6.0313	5.89661	5.9283	8.31194	8.39063	8.4261		-5.36714	1.93931e-06
KCNJ16	5.33986	6.00202	5.81012	8.13517	8.28182	8.09908		-5.48195	0.00386182
SLC17A6	5.40076	5.45548	5.21045	8.83887	8.70398	8.88008		-10.9441	7.71454e-06
