# Supplementary material for: Polycomb group gene BMI1 controls invasion of medulloblastoma cells and inhibits BMP-regulated cell adhesion
Source: Acta Neuropathol Commun. 2014 Jan 24;2:10. doi: 10.1186/2051-5960-2-10 (PMC3928978; doi:10.1186/2051-5960-2-10)
Supplement: Additional file 4: Table S3 — List of genes with statistically significant (P < 0.05) differential (> = 1.5-fold) expression between BMI1-high, TP53-low and BMI1-low, TP53-low group 4 tumours. [file 2051-5960-2-10-S4.xlsx]

## Sheet: Sheet1
Gene Symbol	mRNA Accession	fold-change (BMI1 high, TP53 low versus BMI1low, TP53low)	ttest
KLHL13	NM_033495	5.13454	3.52004e-05
SULF1	NM_033495	4.27448	0.000443679
NTNG1	NM_033495	4.14895	0.000112786
ZNF676	NM_033495	3.95649	0.000173255
PTHLH	NM_033495	3.86087	0.00455556
MIRLET7A2	NM_033495	3.64839	3.88046e-05
KCNIP4	NM_033495	3.36525	5.86276e-06
BLID	NM_033495	3.3525	6.70768e-06
CXCL14	NM_033495	3.34102	8.17457e-05
SAMD3	NM_033495	3.33661	0.000296976
NXPH1	NM_033495	3.3299	0.00489663
GEM	NM_033495	3.19334	2.46182e-06
GREM2	NM_033495	3.12008	0.000296976
C12orf5	NM_033495	2.76885	3.36764e-07
MIR217	NM_033495	2.75616	6.57048e-06
RDH10	NM_033495	2.69032	6.23596e-05
LINGO2	NM_033495	2.62396	2.27553e-06
TNFRSF9	NM_033495	2.61154	9.53671e-06
FAM19A2	NM_033495	2.59058	0.000337329
DUSP5P	NM_033495	2.4892	0.000658486
DUSP5P	NM_033495	2.4892	0.000658486
KCNJ2	NM_033495	2.48356	0.000658486
KCNH7	NM_033495	2.44466	1.66052e-07
EOMES	NM_033495	2.44369	0.00700534
THBS1	NM_033495	2.4413	0.000711569
HEY1	NM_033495	2.41444	9.96131e-06
CDH23	NM_033495	2.37417	0.00049326
PAPPA	NM_033495	2.34528	0.000247947
DAPK2	NM_033495	2.31359	1.40008e-06
RBFOX1	NM_033495	2.27262	0.00255298
C1orf61	NM_033495	2.23307	0.000564454
CHL1	NM_033495	2.21025	0.000536074
FBN2	NM_033495	2.20898	0.000402421
MIR125B1	NM_033495	2.20802	9.77721e-06
PDE4B	NM_033495	2.20319	9.77137e-05
NCKAP5	NM_033495	2.19491	1.10316e-05
PYGM	NM_033495	2.1792	8.53728e-06
ZNF729	NM_033495	2.17715	0.000940537
APOBEC3B	NM_033495	2.17584	3.34518e-05
SPAG6	NM_033495	2.16815	7.22817e-05
PTCH2	NM_033495	2.16781	0.00351242
TRPV4	NM_033495	2.1573	0.00415998
SLC16A7	NM_033495	2.15469	3.1371e-06
KCNB2	NM_033495	2.14752	1.9172e-05
TMTC2	NM_033495	2.14711	9.02772e-05
LHX2	NM_033495	2.13989	8.53728e-06
ZNF99	NM_033495	2.13797	0.000382709
THBS4	NM_033495	2.12746	0.000233883
SLC7A14	NM_033495	2.10284	3.48057e-06
SLC7A14	NM_033495	2.10284	3.48057e-06
NID2	NM_033495	2.09163	0.00078723
C8orf84	NM_033495	2.08725	0.000466939
TMEM108	NM_033495	2.08304	1.13409e-05
CNTNAP5	NM_033495	2.07924	0.00188003
ZNF257	NM_033495	2.07201	0.000227159
ZNF208	NM_033495	2.06876	0.000159907
GXYLT2	NM_033495	2.05645	0.000351552
SNCAIP	NM_033495	2.03671	0.00114997
MIR216A	NM_033495	2.02363	9.32371e-05
CLCF1	NM_033495	2.01385	2.89907e-06
MIR9-2	NM_033495	2.01263	1.77166e-06
DACH1	NM_033495	1.99872	9.96131e-06
DPYSL4	NM_033495	1.99804	2.59384e-07
EXPH5	NM_033495	1.97839	4.0893e-05
WNT7A	NM_033495	1.95405	0.000305598
TOX3	NM_033495	1.94916	0.00328046
B3GNT5	NM_033495	1.94144	2.26608e-07
LOC400590	NM_033495	1.93727	0.000878307
PRPH2	NM_033495	1.93513	0.00962825
KL	NM_033495	1.93014	0.00868984
KCNH8	NM_033495	1.92231	0.000259354
FAM181B	NM_033495	1.91865	0.000610548
ST3GAL1	NM_033495	1.91415	0.000126638
MUDENG	NM_033495	1.91049	1.16488e-06
KHDRBS2	NM_033495	1.90802	3.98312e-05
KCNK17	NM_033495	1.90699	0.000711569
AQP5	NM_033495	1.9024	0.000140176
LRRN1	NM_033495	1.89217	0.000151655
KLRD1	NM_033495	1.88553	0.000658486
C6orf150	NM_033495	1.88492	2.15204e-06
ZNF521	NM_033495	1.88336	0.00886514
CLEC4F	NM_033495	1.8725	0.000100544
CDH18	NM_033495	1.8702	1.61782e-05
ESYT2	NM_033495	1.8588	0.00524142
MIR100	NM_033495	1.85826	5.2435e-05
CHRM3	NM_033495	1.85377	0.00020548
LONRF1	NM_033495	1.8532	9.96131e-06
DCBLD2	NM_033495	1.84753	4.69152e-06
KIAA0101	NM_033495	1.84651	7.82262e-05
TMEM20	NM_033495	1.84566	1.1863e-05
PDE1C	NM_033495	1.84378	0.000412699
RASSF8	NM_033495	1.83444	3.88046e-05
LHX1	NM_033495	1.83428	0.00167088
PEX5L	NM_033495	1.82811	0.00105995
EBF1	NM_033495	1.81418	1.13409e-05
PSD3	NM_033495	1.81168	0.00798033
DLGAP1	NM_033495	1.81097	0.000694294
AKR1C2	NM_033495	1.80874	4.80622e-05
MIR9-1	NM_033495	1.80693	6.45033e-05
RGS22	NM_033495	1.80392	4.23871e-05
MXRA8	NM_033495	1.80093	0.000455561
KCNA1	NM_033495	1.79768	0.00016297
PBLD	NM_033495	1.79767	1.44193e-07
CD207	NM_033495	1.79119	1.35011e-05
TLE1	NM_033495	1.78819	8.77698e-05
MIRLET7C	NM_033495	1.77354	0.00248743
ATF7IP2	NM_033495	1.76596	0.00016297
BMI1	NM_033495	1.75724	5.91474e-11
NEUROD1	NM_033495	1.75612	0.00171199
DUSP5	NM_033495	1.74736	3.60742e-06
CDH15	NM_033495	1.73954	0.00260906
VCAN	NM_033495	1.73386	0.00621736
TERF1	NM_033495	1.73153	7.05902e-06
TERF1	NM_033495	1.73153	7.05902e-06
SNX16	NM_033495	1.72896	0.000920534
C10orf114	NM_033495	1.72492	1.20721e-06
ALPK3	NM_033495	1.7213	5.28231e-05
EN2	NM_033495	1.71725	0.000878307
RASGRP2	NM_033495	1.71694	6.45033e-05
EFEMP2	NM_033495	1.70891	0.000185172
SATB1	NM_033495	1.70348	5.02679e-07
KLF12	NM_033495	1.69676	2.06988e-07
DNAJC1	NM_033495	1.69528	1.0141e-07
DPY19L4	NM_033495	1.69042	6.9083e-06
MIR15A	NM_033495	1.68732	0.00183869
C10orf140	NM_033495	1.68622	1.00906e-05
DSCAML1	NM_033495	1.67742	0.000536074
PDE3B	NM_033495	1.67438	8.35109e-05
PTX3	NM_033495	1.66825	6.63963e-05
PLEKHF2	NM_033495	1.66367	9.08342e-06
SNORD25	NM_033495	1.65262	0.00108916
HNMT	NM_033495	1.65144	0.0057109
NR2F1	NM_033495	1.65101	0.00489663
CACNG2	NM_033495	1.65038	2.13922e-05
RBM24	NM_033495	1.64802	0.000711569
ZNF215	NM_033495	1.64735	0.000344686
MT1M	NM_033495	1.6451	0.00265905
LPHN3	NM_033495	1.64176	0.0014819
UNC5D	NM_033495	1.64154	0.00175511
ARHGAP42	NM_033495	1.63695	0.00700534
FBXL21	NM_033495	1.63667	0.00159352
MOBP	NM_033495	1.63532	0.00557883
PKIA	NM_033495	1.63291	4.4434e-05
NKIRAS1	NM_033495	1.63254	1.9172e-05
ACADSB	NM_033495	1.63219	1.03832e-05
CACNA1C	NM_033495	1.62926	0.00163636
CACNA1C	NM_033495	1.62926	0.00163636
C14orf106	NM_033495	1.61859	8.35109e-05
ZBTB20	NM_033495	1.61792	2.92466e-05
KBTBD12	NM_033495	1.61712	1.00906e-05
TMEM91	NM_033495	1.61673	4.0893e-05
SH3BGRL	NM_033495	1.61577	0.000658486
C8orf37	NM_033495	1.61497	3.2622e-05
TBC1D12	NM_033495	1.61092	1.44193e-07
PTPRG	NM_033495	1.60601	0.00886514
TNIK	NM_033495	1.60394	0.00049326
ZNF730	NM_033495	1.59449	0.00105995
NFIA	NM_033495	1.59448	0.000564454
SOBP	NM_033495	1.59257	0.00216372
SOAT1	NM_033495	1.59112	6.57048e-06
SNORD26	NM_033495	1.59018	0.000168928
LRCH2	NM_033495	1.58793	5.10179e-06
AKR1C3	NM_033495	1.58649	0.000209538
B4GALT6	NM_033495	1.58482	5.57505e-05
STMN2	NM_033495	1.58419	1.43774e-06
TMTC4	NM_033495	1.58412	1.31756e-05
CREG1	NM_033495	1.58393	9.77137e-05
NETO2	NM_033495	1.58392	0.00243291
MIR99A	NM_033495	1.58302	0.00211241
ATOH7	NM_033495	1.5812	7.39166e-05
MRPS28	NM_033495	1.57871	3.1371e-06
ZNF560	NM_033495	1.5748	0.00307244
MMD2	NM_033495	1.57274	0.000578273
CCNE2	NM_033495	1.57087	0.00167088
AP1S2	NM_033495	1.56954	0.000133085
PRCP	NM_033495	1.56405	0.00633256
KCTD12	NM_033495	1.56323	0.00425059
SNORD31	NM_033495	1.5576	3.88046e-05
EAF2	NM_033495	1.55745	0.000311753
SH3PXD2A	NM_033495	1.55358	9.57222e-05
ST18	NM_033495	1.5462	1.42587e-05
MSRB2	NM_033495	1.54443	4.21988e-07
LRCH1	NM_033495	1.54293	0.00129764
TCP11L2	NM_033495	1.53965	0.000247947
CCND2	NM_033495	1.53708	3.51499e-06
METTL10	NM_033495	1.5366	3.38268e-07
DECR1	NM_033495	1.53626	1.40008e-06
OTOR	NM_033495	1.53448	0.00155447
PGRMC2	NM_033495	1.53334	4.69152e-06
ACVR1	NM_033495	1.53161	0.000305598
ZNF660	NM_033495	1.53142	2.84799e-06
HELLS	NM_033495	1.52894	0.00216372
KIAA1826	NM_033495	1.52817	0.000190833
ABCA1	NM_033495	1.5267	0.000433331
RAB34	NM_033495	1.52586	0.00064362
MAP4K5	NM_033495	1.52507	1.44193e-07
ESCO2	NM_033495	1.52404	0.00621736
SMC3	NM_033495	1.52359	5.71659e-07
FBXO28	NM_033495	1.52281	0.000227159
LOC100130428	NM_033495	1.52031	8.58742e-05
B3GAT1	NM_033495	1.51998	0.00243291
FAM164A	NM_033495	1.51768	3.46672e-05
SNORD27	NM_033495	1.50995	0.000209538
ROCK2	NM_033495	1.50955	1.9172e-05
FAM150A	NM_033495	1.50936	0.000981517
KALRN	NM_033495	1.50886	9.77137e-05
SLC16A9	NM_033495	1.50635	0.00100318
ZEB1	NM_033495	1.50628	0.000536074
IFIT5	NM_033495	1.50432	0.000156957
PIP4K2A	NM_033495	1.50287	0.00171199
TCEA3	NM_033495	1.49934	0.00942679
DLL1	NM_033495	1.4991	0.00117486
GCA	NM_033495	1.49788	0.00171199
KLHL1	NM_033495	1.49728	0.00265905
ZNF726	NM_033495	1.49598	0.000311753
REEP1	NM_033495	1.49591	0.00433832
SH3RF3	NM_033495	-1.49716	3.51499e-06
SHISA7	NM_033495	-1.49819	0.00163636
PDE3A	NM_033495	-1.49875	0.000811163
CDKN2A	NM_033495	-1.49966	0.00415998
FAM20C	NM_033495	-1.50031	0.000466939
FBRSL1	NM_033495	-1.50648	5.57505e-05
ST6GAL2	NM_033495	-1.50701	0.00633256
CELSR2	NM_033495	-1.51302	0.00114997
CLMN	NM_033495	-1.5135	0.00962825
PVR	NM_033495	-1.51434	0.00233003
TPPP	NM_033495	-1.51588	8.58742e-05
CNKSR3	NM_033495	-1.51678	0.000194754
ULBP1	NM_033495	-1.51864	0.000392426
MID1IP1	NM_033495	-1.51966	3.05975e-05
KIRREL	NM_033495	-1.51999	0.000392426
DYRK4	NM_033495	-1.52046	0.000455561
SCPEP1	NM_033495	-1.52104	0.00188003
PLCH2	NM_033495	-1.52173	0.00763812
VSTM2L	NM_033495	-1.52302	1.00906e-05
ZDHHC11	NM_033495	-1.52402	1.88415e-05
JUN	NM_033495	-1.52479	0.000920534
TBL1X	NM_033495	-1.52488	0.00137177
ADAMTS2	NM_033495	-1.52509	5.73609e-05
GLIPR2	NM_033495	-1.52661	0.000940537
41521	NM_033495	-1.52806	0.00299911
BAI2	NM_033495	-1.52877	3.05975e-05
FAT1	NM_033495	-1.52894	0.00962825
AKAP6	NM_033495	-1.52929	0.000536074
DOCK8	NM_033495	-1.52969	0.000277321
GRIK3	NM_033495	-1.53005	0.00367278
SNORA74A	NM_033495	-1.53118	0.00137177
IL11RA	NM_033495	-1.53247	0.000726542
LPP	NM_033495	-1.53299	0.000694294
IL17RA	NM_033495	-1.5332	0.00243291
GRIN2C	NM_033495	-1.53384	0.00233003
GAL3ST4	NM_033495	-1.53392	0.00583792
CDK18	NM_033495	-1.53512	0.000123672
C7orf23	NM_033495	-1.53632	0.00227246
KIAA0922	NM_033495	-1.53696	0.00489663
ARL4C	NM_033495	-1.53925	0.000627622
RAB3B	NM_033495	-1.54172	0.00279197
TP73	NM_033495	-1.54232	0.00227246
OR9A2	NM_033495	-1.54326	0.00211241
SIPA1L2	NM_033495	-1.54405	0.00700534
SLC36A1	NM_033495	-1.54424	0.000981517
KCNB1	NM_033495	-1.5451	0.00188003
IMPDH1	NM_033495	-1.54602	3.1371e-06
SH3BP4	NM_033495	-1.54795	0.0033651
E2F3	NM_033495	-1.5482	0.000337329
C18orf1	NM_033495	-1.55274	0.000422075
ACHE	NM_033495	-1.55426	8.02901e-06
NRSN1	NM_033495	-1.55661	0.00609018
AQP3	NM_033495	-1.55744	2.46182e-06
CLDN15	NM_033495	-1.56078	5.41912e-05
RGNEF	NM_033495	-1.56117	0.000123672
STARD4	NM_033495	-1.56182	0.000180723
APCDD1	NM_033495	-1.56278	0.00433832
PPP1R1B	NM_033495	-1.5632	0.00285763
CREB3L2	NM_033495	-1.56399	0.000296976
PRRT1	NM_033495	-1.56547	5.14997e-05
PRRT1	NM_033495	-1.56547	5.14997e-05
PRRT1	NM_033495	-1.56547	5.14997e-05
C14orf162	NM_033495	-1.56665	0.00243291
UST	NM_033495	-1.56869	0.00425059
CDH8	NM_033495	-1.56877	0.00399748
ABR	NM_033495	-1.56919	0.00052474
GRIN1	NM_033495	-1.57139	0.0092454
41337	NM_033495	-1.57459	0.00524142
DPP6	NM_033495	-1.5756	0.00133502
ZNF804B	NM_033495	-1.57575	0.00049326
RELL1	NM_033495	-1.57626	0.00159352
GABRA2	NM_033495	-1.57722	0.00763812
PNP	NM_033495	-1.58229	0.000277321
SLC13A3	NM_033495	-1.5829	0.00904673
KCNA3	NM_033495	-1.58625	0.000610548
ANKRD18B	NM_033495	-1.58876	0.0059535
AGBL3	NM_033495	-1.58982	0.000277321
BCL6	NM_033495	-1.59014	0.00359541
SEMA4F	NM_033495	-1.59185	1.02313e-05
GPRC5B	NM_033495	-1.59324	0.000247947
SERTAD4	NM_033495	-1.59546	0.00243291
C9orf172	NM_033495	-1.59679	0.00013015
ZFP36L1	NM_033495	-1.59709	0.000247947
SASH1	NM_033495	-1.59825	0.000180723
NEUROG2	NM_033495	-1.60061	0.00359541
ITGBL1	NM_033495	-1.60175	0.0040714
LSAMP	NM_033495	-1.60212	0.00260906
LTBP1	NM_033495	-1.60296	0.00798033
CACNG5	NM_033495	-1.60336	0.00733096
GSN	NM_033495	-1.6036	0.000296976
SLC4A2	NM_033495	-1.60588	0.000981517
MED12L	NM_033495	-1.60588	0.00188003
CERCAM	NM_033495	-1.60637	0.000100544
CREB5	NM_033495	-1.60812	0.000455561
CNTN2	NM_033495	-1.60879	0.00255298
PMEPA1	NM_033495	-1.6113	0.000259354
SORCS2	NM_033495	-1.61275	0.000508319
ABCB8	NM_033495	-1.61344	2.59384e-07
ABCB8	NM_033495	-1.61344	2.59384e-07
ABCB8	NM_033495	-1.61344	2.59384e-07
ABCB8	NM_033495	-1.61344	2.59384e-07
MYO1E	NM_033495	-1.61482	0.00216372
ALDH1L2	NM_033495	-1.61715	0.00151551
PTPRK	NM_033495	-1.61743	0.0059535
TSPAN11	NM_033495	-1.6194	0.000578273
TSPAN11	NM_033495	-1.6194	0.000578273
TMEM130	NM_033495	-1.61976	9.02772e-05
PHLDB1	NM_033495	-1.62263	3.59723e-06
KCNK9	NM_033495	-1.62325	0.00328046
ZIC5	NM_033495	-1.62335	0.00313786
KEL	NM_033495	-1.62438	0.000272435
BTG2	NM_033495	-1.62503	0.000277321
SCAND3	NM_033495	-1.63091	0.000156957
MAMLD1	NM_033495	-1.63135	0.00621736
PCOLCE	NM_033495	-1.63204	0.000173255
AKAP12	NM_033495	-1.63277	0.00155447
LOC283174	NM_033495	-1.63377	0.000240506
AHNAK2	NM_033495	-1.6404	5.41912e-05
RAPGEF4	NM_033495	-1.64059	3.78122e-05
LRGUK	NM_033495	-1.64082	0.000209538
L1CAM	NM_033495	-1.64149	0.000443679
NXPH4	NM_033495	-1.64249	0.00078723
GCNT2	NM_033495	-1.64336	0.000151655
OGDHL	NM_033495	-1.64698	0.00211241
TIMP3	NM_033495	-1.64704	0.000185172
TIMP3	NM_033495	-1.64704	0.000185172
SOX9	NM_033495	-1.6474	0.000176667
ADARB2	NM_033495	-1.6476	0.000194754
GPRIN3	NM_033495	-1.64783	0.00313786
LRRN3	NM_033495	-1.64934	0.00700534
FGF12	NM_033495	-1.64956	0.00942679
C11orf87	NM_033495	-1.65311	0.00285763
NEFM	NM_033495	-1.65757	0.00055195
GLCCI1	NM_033495	-1.6635	1.21406e-05
HOXC5	NM_033495	-1.66679	0.00433832
SLC1A6	NM_033495	-1.66705	0.00524142
SH2D3C	NM_033495	-1.67042	7.05902e-06
C4orf31	NM_033495	-1.67119	0.00748756
C6orf138	NM_033495	-1.67872	0.00227246
KCNH6	NM_033495	-1.68361	0.00279197
C17orf28	NM_033495	-1.68379	0.00399748
GAS7	NM_033495	-1.68874	0.000252783
FOS	NM_033495	-1.68934	0.0092454
ADAM11	NM_033495	-1.69553	0.00179245
PLEKHA6	NM_033495	-1.69591	0.000259354
SGK269	NM_033495	-1.69729	1.02313e-05
PLXDC1	NM_033495	-1.69949	0.000855528
FRY	NM_033495	-1.70032	0.00140361
LRFN5	NM_033495	-1.70429	0.000144598
CBS	NM_033495	-1.70605	0.000711569
DOCK9	NM_033495	-1.70672	2.13922e-05
SLC6A1	NM_033495	-1.70717	0.000362247
SUSD2	NM_033495	-1.70796	1.42587e-05
LRRTM2	NM_033495	-1.70819	0.000726542
NSUN7	NM_033495	-1.70879	0.000119714
GPR180	NM_033495	-1.71418	1.31756e-05
LRRC16B	NM_033495	-1.71505	1.10316e-05
REPS2	NM_033495	-1.71646	0.00211241
SYNE1	NM_033495	-1.71665	0.00351242
SLC16A10	NM_033495	-1.71903	0.000578273
NEFL	NM_033495	-1.7215	0.00248743
PTPRO	NM_033495	-1.72325	0.00851563
NR4A3	NM_033495	-1.72331	0.000173255
EPHA4	NM_033495	-1.7234	0.00536163
C7orf52	NM_033495	-1.7245	0.000382709
ABAT	NM_033495	-1.72753	0.00120042
IGFBP2	NM_033495	-1.72954	8.35109e-05
PHYHIP	NM_033495	-1.73202	0.000920534
SNAI2	NM_033495	-1.73428	0.000422075
GALNT12	NM_033495	-1.73571	3.52004e-05
BAI3	NM_033495	-1.73773	0.000209538
SULF2	NM_033495	-1.74114	0.00687198
SNORD56B	NM_033495	-1.74122	4.53778e-05
HMP19	NM_033495	-1.74372	0.00524142
DPY19L2P2	NM_033495	-1.74492	0.000136347
PLCXD3	NM_033495	-1.74492	0.0040714
C19orf30	NM_033495	-1.74565	5.57505e-05
TMEM196	NM_033495	-1.75158	0.000940537
PRMT8	NM_033495	-1.75526	1.16616e-05
SDC2	NM_033495	-1.7556	0.000443679
PDIA5	NM_033495	-1.75702	3.78122e-05
NPTX2	NM_033495	-1.75758	0.000433331
EPHA10	NM_033495	-1.76052	0.000103661
PYGL	NM_033495	-1.76643	3.05975e-05
MYADM	NM_033495	-1.76727	4.44562e-06
SLCO3A1	NM_033495	-1.77376	3.14799e-05
RIMS1	NM_033495	-1.77724	0.00238318
BVES	NM_033495	-1.78896	0.000180723
C14orf38	NM_033495	-1.7902	0.00129764
ARHGDIG	NM_033495	-1.79299	0.00111916
ARHGDIG	NM_033495	-1.79299	0.00111916
PCLO	NM_033495	-1.79731	1.16488e-06
SLC35F3	NM_033495	-1.79738	0.00117486
TAL1	NM_033495	-1.80035	0.00700534
FAM59A	NM_033495	-1.80278	9.77721e-06
ATP2B4	NM_033495	-1.80381	7.39166e-05
GNB3	NM_033495	-1.81207	0.00307244
RNF148	NM_033495	-1.8133	0.00299911
MICAL1	NM_033495	-1.81421	0.000126638
IGFBP5	NM_033495	-1.81593	7.98675e-05
RGS9	NM_033495	-1.82251	0.000811163
HOXB2	NM_033495	-1.82301	0.000811163
CASQ2	NM_033495	-1.82666	0.00557883
ITGB8	NM_033495	-1.83046	0.00016297
EML1	NM_033495	-1.83304	1.24297e-05
CPNE6	NM_033495	-1.83457	0.0040714
SLITRK3	NM_033495	-1.83576	0.00238318
PRKCB	NM_033495	-1.83835	0.0019731
MICAL2	NM_033495	-1.83837	0.00100318
HOXC6	NM_033495	-1.83895	0.000711569
LRIG3	NM_033495	-1.84381	7.22817e-05
DLGAP2	NM_033495	-1.84929	0.000362247
ACCN3	NM_033495	-1.8513	9.24045e-06
WSCD2	NM_033495	-1.85312	0.00425059
KIAA1244	NM_033495	-1.85507	0.00206982
PFKP	NM_033495	-1.85828	5.05003e-05
ETV1	NM_033495	-1.8641	0.00583792
STX1A	NM_033495	-1.87006	1.16488e-06
KIAA1644	NM_033495	-1.87203	5.1416e-05
LRP2	NM_033495	-1.87242	0.000536074
TMEFF2	NM_033495	-1.88671	0.000351552
RGS11	NM_033495	-1.88704	1.16616e-05
DOC2B	NM_033495	-1.89156	0.000412699
DGKI	NM_033495	-1.89586	9.57222e-05
TMEM90B	NM_033495	-1.91525	0.00064362
RGS8	NM_033495	-1.91683	3.98312e-05
NHSL1	NM_033495	-1.92342	0.00111916
PDE1A	NM_033495	-1.92423	0.00981743
SSTR2	NM_033495	-1.92609	0.000136347
MPP6	NM_033495	-1.92909	0.00904673
LAMB1	NM_033495	-1.93463	7.0872e-05
SLC22A15	NM_033495	-1.94609	0.000194754
GJD2	NM_033495	-1.94694	0.000109379
STK17A	NM_033495	-1.94791	0.00108916
KCNAB1	NM_033495	-1.94848	0.000610548
HOXC13	NM_033495	-1.95667	0.00105995
BTBD11	NM_033495	-1.95871	0.00609018
DPY19L1	NM_033495	-1.96507	7.98675e-05
BHLHE22	NM_033495	-1.98022	0.00265905
EYS	NM_033495	-1.98038	0.00238318
PLXNA4	NM_033495	-1.98908	0.00103152
GRB10	NM_033495	-1.99845	1.03832e-05
SYN3	NM_033495	-1.99921	0.000443679
SVEP1	NM_033495	-2.00479	0.000136347
ANO2	NM_033495	-2.00675	0.00433832
ASPHD2	NM_033495	-2.00856	8.02901e-06
FRMPD1	NM_033495	-2.00972	0.000136347
MFAP4	NM_033495	-2.01203	0.000252783
FHDC1	NM_033495	-2.02164	0.0040714
KCNH1	NM_033495	-2.02565	0.0019731
SLC8A1	NM_033495	-2.03176	0.000920534
SIPA1L1	NM_033495	-2.03981	5.05003e-05
IGLON5	NM_033495	-2.04737	0.00904673
ODZ3	NM_033495	-2.05024	0.00621736
HK2	NM_033495	-2.05183	0.000107281
ISLR2	NM_033495	-2.05374	0.00763812
NDST3	NM_033495	-2.05655	0.00557883
NT5DC3	NM_033495	-2.06396	8.17457e-05
FSTL4	NM_033495	-2.06924	4.80622e-05
KIAA1486	NM_033495	-2.0855	0.000392426
MPP4	NM_033495	-2.08768	0.00140361
SKAP2	NM_033495	-2.08883	0.000940537
PRKCE	NM_033495	-2.09811	3.1371e-06
GLRA1	NM_033495	-2.10743	0.00343717
GALNT14	NM_033495	-2.12484	4.92605e-05
MAMDC2	NM_033495	-2.13289	0.0040714
CADPS2	NM_033495	-2.14097	0.00557883
TBX5	NM_033495	-2.1599	0.00512388
SEL1L3	NM_033495	-2.17183	8.35109e-05
LAPTM4B	NM_033495	-2.17365	8.58742e-05
IPCEF1	NM_033495	-2.17568	1.39071e-05
CBLN1	NM_033495	-2.18177	0.000328792
PARM1	NM_033495	-2.19705	5.57505e-05
SYT1	NM_033495	-2.20391	0.00211241
NRXN3	NM_033495	-2.22804	0.00673492
VSNL1	NM_033495	-2.26538	0.00478858
ODZ2	NM_033495	-2.29778	7.39166e-05
RASGRF2	NM_033495	-2.30492	0.000443679
GRIN2B	NM_033495	-2.30525	0.00609018
PTPN13	NM_033495	-2.31166	2.13922e-05
TSPAN18	NM_033495	-2.31346	6.55602e-06
CACNA1G	NM_033495	-2.3141	0.00013015
KCNK1	NM_033495	-2.33121	0.000337329
GPR98	NM_033495	-2.34102	0.00140361
CAMK4	NM_033495	-2.35188	0.000180723
CECR2	NM_033495	-2.36318	0.000508319
SDK2	NM_033495	-2.3782	0.000433331
GRIK1	NM_033495	-2.38255	0.00851563
ZNF385B	NM_033495	-2.40214	0.000344686
LRRC16A	NM_033495	-2.40827	0.000240506
SLC1A7	NM_033495	-2.41541	0.00415998
SLIT3	NM_033495	-2.43193	0.00020548
BMP7	NM_033495	-2.44993	0.000209538
HOXC10	NM_033495	-2.46158	0.000981517
PODN	NM_033495	-2.4826	3.38268e-07
ZFPM2	NM_033495	-2.48603	0.00179245
DGKG	NM_033495	-2.54989	6.23596e-05
KRTAP5-2	NM_033495	-2.55056	4.21858e-06
ARPP21	NM_033495	-2.55504	6.02867e-05
HOXC9	NM_033495	-2.55612	0.000109379
CDHR1	NM_033495	-2.6396	0.00117486
ELAVL4	NM_033495	-2.66834	0.00243291
TSHZ3	NM_033495	-2.67122	7.98675e-05
RCVRN	NM_033495	-2.74713	0.00144052
NEUROD4	NM_033495	-2.82739	0.00673492
NHLH2	NM_033495	-2.86662	0.00299911
SLIT1	NM_033495	-2.90104	0.00022092
RSPO3	NM_033495	-3.40509	0.00557883
