# Supplementary material for: Polycomb group gene BMI1 controls invasion of medulloblastoma cells and inhibits BMP-regulated cell adhesion
Source: Acta Neuropathol Commun. 2014 Jan 24;2:10. doi: 10.1186/2051-5960-2-10 (PMC3928978; doi:10.1186/2051-5960-2-10)
Supplement: Additional file 5: Table S4 — Summary of all Gene Ontologies significantly (FDR q < 0.05) enriched in Bmi1-high, TP53-low vs. BMi1-low, TP53-low samples. [file 2051-5960-2-10-S5.xlsx]

## Sheet: fig2d data.txt
Gene Set Name	# Genes in Gene Set (K)	Description	# Genes in Overlap (k)	k/K	p-value	FDR q-value
MEMBRANE	1994	Genes annotated by the GO term GO:0016020. Double layer of lipid molecules that encloses all cells, and, in eukaryotes, many organelles; may be a single or double lipid bilayer; also includes associated proteins.	66	0.0331	0	0
PLASMA_MEMBRANE	1426	Genes annotated by the GO term GO:0005886. The membrane surrounding a cell that separates the cell from its external environment. It consists of a phospholipid bilayer and associated proteins.	52	0.0365	1.11e-16	8.07e-14
INTRINSIC_TO_MEMBRANE	1348	Genes annotated by the GO term GO:0031224. Located in a membrane such that some covalently attached portion of the gene product, for example part of a peptide sequence or some other covalently attached moiety such as a GPI anchor, spans or is embedded in one or both leaflets of the membrane.	50	0.0371	2.22e-16	8.07e-14
MULTICELLULAR_ORGANISMAL_DEVELOPMENT	1049	Genes annotated by the GO term GO:0007275. The biological process whose specific outcome is the progression of an organism over time from an initial condition (e.g. a zygote or a young adult) to a later condition (e.g. a multicellular animal or an aged adult).	44	0.0419	2.22e-16	8.07e-14
MEMBRANE_PART	1670	Genes annotated by the GO term GO:0044425. Any constituent part of a membrane, a double layer of lipid molecules that encloses all cells, and, in eukaryotes, many organelles; may be a single or double lipid bilayer; also includes associated proteins.	56	0.0335	3.33e-16	9.69e-14
INTEGRAL_TO_MEMBRANE	1330	Genes annotated by the GO term GO:0016021. Penetrating at least one phospholipid bilayer of a membrane. May also refer to the state of being buried in the bilayer with no exposure outside the bilayer. When used to describe a protein, indicates that all or part of the peptide sequence is embedded in the membrane.	49	0.0368	7.77e-16	1.88e-13
PLASMA_MEMBRANE_PART	1158	Genes annotated by the GO term GO:0044459. Any constituent part of the plasma membrane, the membrane surrounding a cell that separates the cell from its external environment. It consists of a phospholipid bilayer and associated proteins.	44	0.038	8.33e-15	1.73e-12
ANATOMICAL_STRUCTURE_DEVELOPMENT	1013	Genes annotated by the GO term GO:0048856. The biological process whose specific outcome is the progression of an anatomical structure from an initial condition to its mature state. This process begins with the formation of the structure and ends with the mature structure, whatever form that may be including its natural destruction. An anatomical structure is any biological entity that occupies s…	40	0.0395	4.32e-14	7.85e-12
INTRINSIC_TO_PLASMA_MEMBRANE	991	Genes annotated by the GO term GO:0031226. Located in the plasma membrane such that some covalently attached portion of the gene product, for example part of a peptide sequence or some other covalently attached moiety such as a GPI anchor, spans or is embedded in one or both leaflets of the membrane.	38	0.0383	4.69e-13	7.58e-11
INTEGRAL_TO_PLASMA_MEMBRANE	977	Genes annotated by the GO term GO:0005887. Penetrating at least one phospholipid bilayer of a plasma membrane. May also refer to the state of being buried in the bilayer with no exposure outside the bilayer.	37	0.0379	1.39e-12	2.02e-10
SIGNAL_TRANSDUCTION	1634	Genes annotated by the GO term GO:0007165. The cascade of processes by which a signal interacts with a receptor, causing a change in the level or activity of a second messenger or other downstream target, and ultimately effecting a change in the functioning of the cell.	49	0.03	1.57e-12	2.08e-10
SYSTEM_DEVELOPMENT	861	Genes annotated by the GO term GO:0048731. The process whose specific outcome is the progression of an organismal system over time, from its formation to the mature structure. A system is a regularly interacting or interdependent group of organs or tissues that work together to carry out a given biological process.	34	0.0395	3.77e-12	4.46e-10
NERVOUS_SYSTEM_DEVELOPMENT	385	Genes annotated by the GO term GO:0007399. The process whose specific outcome is the progression of nervous tissue over time, from its formation to its mature state.	23	0.0597	3.98e-12	4.46e-10
ESTABLISHMENT_OF_LOCALIZATION	870	Genes annotated by the GO term GO:0051234. The directed movement of a cell, substance or cellular entity, such as a protein complex or organelle, to a specific location.	34	0.0391	5e-12	5.19e-10
SYSTEM_PROCESS	563	Genes annotated by the GO term GO:0003008. A biological process, occurring at the level of an organ system pertinent to the function of the organism. An organ system is a regularly interacting or interdependent group of organs or tissues that work together to carry out a given biological process.	27	0.048	8.83e-12	8.56e-10
TRANSPORT	795	Genes annotated by the GO term GO:0006810. The directed movement of substances (such as macromolecules, small molecules, ions) into, out of, within or between cells.	30	0.0377	2.15e-10	1.95e-08
CELL_CELL_SIGNALING	404	Genes annotated by the GO term GO:0007267. Any process that mediates the transfer of information from one cell to another.	21	0.052	4.43e-10	3.79e-08
NEUROLOGICAL_SYSTEM_PROCESS	379	Genes annotated by the GO term GO:0050877. The processes pertaining to the functions of the nervous system of an organism.	19	0.0501	5.43e-09	4.39e-07
SUBSTRATE_SPECIFIC_TRANSPORTER_ACTIVITY	392	Genes annotated by the GO term GO:0022892. Enables the directed movement of a specific substance or group of related substances (such as macromolecules, small molecules, ions) into, out of, within or between cells.	19	0.0485	9.36e-09	7.16e-07
VOLTAGE_GATED_CATION_CHANNEL_ACTIVITY	66	Genes annotated by the GO term GO:0022843. Catalysis of the transmembrane transfer of a cation by a voltage-gated channel. A cation is a positively charged ion.	9	0.1364	1.29e-08	9.38e-07
METAL_ION_TRANSMEMBRANE_TRANSPORTER_ACTIVITY	147	Genes annotated by the GO term GO:0046873. Catalysis of the transfer of metal ions from one side of a membrane to the other.	12	0.0816	1.89e-08	1.31e-06
TRANSMEMBRANE_TRANSPORTER_ACTIVITY	375	Genes annotated by the GO term GO:0022857. Catalysis of the transfer of a substance from one side of a membrane to the other.	18	0.048	2.67e-08	1.76e-06
VOLTAGE_GATED_CHANNEL_ACTIVITY	73	Genes annotated by the GO term GO:0022832. Catalysis of the transmembrane transfer of a solute by a channel whose open state is dependent on the voltage across the membrane in which it is embedded.	9	0.1233	3.19e-08	2.02e-06
SUBSTRATE_SPECIFIC_CHANNEL_ACTIVITY	156	Genes annotated by the GO term GO:0022838. Catalysis of energy-independent facilitated diffusion, mediated by passage of a specific solute through a transmembrane aqueous pore or channel. Stereospecificity is not exhibited but this transport may be specific for a particular molecular species or class of molecules.	12	0.0769	3.67e-08	2.22e-06
SUBSTRATE_SPECIFIC_TRANSMEMBRANE_TRANSPORTER_ACTIVITY	344	Genes annotated by the GO term GO:0022891. Catalysis of the transfer of a specific substance or group of related substances from one side of a membrane to the other.	17	0.0494	4.27e-08	2.48e-06
RECEPTOR_ACTIVITY	583	Genes annotated by the GO term GO:0004872. Combining with an extracellular or intracellular messenger to initiate a change in cell activity.	22	0.0377	5.72e-08	3.2e-06
CELL_SURFACE_RECEPTOR_LINKED_SIGNAL_TRANSDUCTION_GO_0007166	641	Genes annotated by the GO term GO:0007166. Any series of molecular signals initiated by the binding of an extracellular ligand to a receptor on the surface of the target cell.	23	0.0359	7.07e-08	3.8e-06
POTASSIUM_ION_TRANSPORT	58	Genes annotated by the GO term GO:0006813. The directed movement of potassium ions (K+) into, out of, within or between cells.	8	0.1379	7.66e-08	3.98e-06
3_5_CYCLIC_NUCLEOTIDE_PHOSPHODIESTERASE_ACTIVITY	13	Genes annotated by the GO term GO:0004114. Catalysis of the reaction: nucleoside 3',5'-cyclic phosphate + H2O = nucleoside 5'-phosphate.	5	0.3846	8.98e-08	4.5e-06
BIOPOLYMER_METABOLIC_PROCESS	1684	Genes annotated by the GO term GO:0043283. The chemical reactions and pathways involving biopolymers, long, repeating chains of monomers found in nature e.g. polysaccharides and proteins.	40	0.0238	1.25e-07	6.07e-06
CYCLIC_NUCLEOTIDE_PHOSPHODIESTERASE_ACTIVITY	14	Genes annotated by the GO term GO:0004112. Catalysis of the reaction: a nucleoside cyclic phosphate + H2O = a nucleoside phosphate.	5	0.3571	1.39e-07	6.5e-06
ION_CHANNEL_ACTIVITY	149	Genes annotated by the GO term GO:0005216. Catalysis of facilitated diffusion of an ion (by an energy-independent process) by passage through a transmembrane aqueous pore or channel without evidence for a carrier-mediated mechanism.	11	0.0738	2.06e-07	9.38e-06
CATION_CHANNEL_ACTIVITY	119	Genes annotated by the GO term GO:0005261. Catalysis of the energy-independent passage of cations across a lipid bilayer down a concentration gradient.	10	0.084	2.21e-07	9.75e-06
GATED_CHANNEL_ACTIVITY	122	Genes annotated by the GO term GO:0022836. Catalysis of the transmembrane transfer of a solute by a channel that opens in response to a specific stimulus.	10	0.082	2.8e-07	1.2e-05
MONOVALENT_INORGANIC_CATION_TRANSPORT	94	Genes annotated by the GO term GO:0015672. The directed movement of inorganic cations with a valency of one into, out of, within or between cells. Inorganic cations are atoms or small molecules with a positive charge which do not contain carbon in covalent linkage.	9	0.0957	2.94e-07	1.21e-05
TRANSMISSION_OF_NERVE_IMPULSE	189	Genes annotated by the GO term GO:0019226. The sequential electrochemical polarization and depolarization that travels across the membrane of a nerve cell (neuron) in response to stimulation.	12	0.0635	2.99e-07	1.21e-05
NEGATIVE_REGULATION_OF_CELLULAR_PROCESS	646	Genes annotated by the GO term GO:0048523. Any process that stops, prevents or reduces the frequency, rate or extent of cellular processes, those that are carried out at the cellular level, but are not necessarily restricted to a single cell. For example, cell communication occurs among more than one cell, but occurs at the cellular level.	22	0.0341	3.3e-07	1.3e-05
PROTEIN_METABOLIC_PROCESS	1231	Genes annotated by the GO term GO:0019538. The chemical reactions and pathways involving a specific protein, rather than of proteins in general. Includes protein modification.	32	0.026	3.51e-07	1.34e-05
BIOPOLYMER_MODIFICATION	650	Genes annotated by the GO term GO:0043412. The covalent alteration of one or more monomeric units in a polypeptide, polynucleotide, polysaccharide, or other biological polymer, resulting in a change in its properties.	22	0.0338	3.66e-07	1.36e-05
ION_TRANSMEMBRANE_TRANSPORTER_ACTIVITY	278	Genes annotated by the GO term GO:0015075. Catalysis of the transfer of an ion from one side of a membrane to the other.	14	0.0504	5.31e-07	1.93e-05
NEGATIVE_REGULATION_OF_BIOLOGICAL_PROCESS	677	Genes annotated by the GO term GO:0048519. Any process that stops, prevents or reduces the frequency, rate or extent of a biological process. Biological processes are regulated by many means; examples include the control of gene expression, protein modification or interaction with a protein or substrate molecule.	22	0.0325	7.2e-07	2.55e-05
ANATOMICAL_STRUCTURE_MORPHOGENESIS	376	Genes annotated by the GO term GO:0009653. The process by which anatomical structures are generated and organized. Morphogenesis pertains to the creation of form.	16	0.0426	7.86e-07	2.72e-05
CELL_DEVELOPMENT	577	Genes annotated by the GO term GO:0048468. The process whose specific outcome is the progression of the cell over time, from its formation to the mature structure. Cell development does not include the steps involved in committing a cell to a specific fate.	20	0.0347	8.63e-07	2.92e-05
SYNAPTIC_TRANSMISSION	174	Genes annotated by the GO term GO:0007268. The process of communication from a neuron to a target (neuron, muscle, or secretory cell) across a synapse.	11	0.0632	9.73e-07	3.22e-05
CATION_TRANSMEMBRANE_TRANSPORTER_ACTIVITY	213	Genes annotated by the GO term GO:0008324. Catalysis of the transfer of cation from one side of the membrane to the other.	12	0.0563	1.07e-06	3.45e-05
CYTOPLASM	2131	Genes annotated by the GO term GO:0005737. All of the contents of a cell excluding the plasma membrane and nucleus, but including other subcellular structures.	44	0.0206	1.31e-06	4.13e-05
RNA_POLYMERASE_II_TRANSCRIPTION_FACTOR_ACTIVITY	182	Genes annotated by the GO term GO:0003702. Functions to initiate or regulate RNA polymerase II transcription.	11	0.0604	1.51e-06	4.68e-05
IONOTROPIC_GLUTAMATE_RECEPTOR_ACTIVITY	10	Genes annotated by the GO term GO:0004970. Combining with glutamate to initiate a change in cell activity through the regulation of ion channels.	4	0.4	1.59e-06	4.81e-05
ION_TRANSPORT	185	Genes annotated by the GO term GO:0006811. The directed movement of charged atoms or small charged molecules into, out of, within or between cells.	11	0.0595	1.78e-06	5.27e-05
METAL_ION_TRANSPORT	117	Genes annotated by the GO term GO:0030001. The directed movement of metal ions, any metal ion with an electric charge, into, out of, within or between cells.	9	0.0769	1.88e-06	5.48e-05
PHOSPHORIC_DIESTER_HYDROLASE_ACTIVITY	40	Genes annotated by the GO term GO:0008081. Catalysis of the hydrolysis of a phosphodiester to give a phosphomonoester and a free hydroxyl group.	6	0.15	2.03e-06	5.79e-05
HYDROLASE_ACTIVITY_ACTING_ON_ESTER_BONDS	269	Genes annotated by the GO term GO:0016788. Catalysis of the hydrolysis of any ester bond.	13	0.0483	2.13e-06	5.95e-05
PHOSPHORIC_ESTER_HYDROLASE_ACTIVITY	153	Genes annotated by the GO term GO:0042578. Catalysis of the reaction: RPO-R' + H2O = RPOOH + R'H. This reaction is the hydrolysis of any phosphoric ester bond, any ester formed from orthophosphoric acid, O=P(OH)3.	10	0.0654	2.24e-06	6.16e-05
REGULATION_OF_CELLULAR_METABOLIC_PROCESS	787	Genes annotated by the GO term GO:0031323. Any process that modulates the frequency, rate or extent of the chemical reactions and pathways by which individual cells transform chemical substances.	23	0.0292	2.42e-06	6.51e-05
REGULATION_OF_METABOLIC_PROCESS	799	Genes annotated by the GO term GO:0019222. Any process that modulates the frequency, rate or extent of the chemical reactions and pathways within a cell or an organism.	23	0.0288	3.1e-06	8.2e-05
REGULATION_OF_BIOLOGICAL_QUALITY	419	Genes annotated by the GO term GO:0065008. Any process that modulates the frequency, rate or extent of a biological quality. A biological quality is a measurable attribute of an organism or part of an organism, such as size, mass, shape, color, etc.	16	0.0382	3.18e-06	8.26e-05
PROTEIN_MODIFICATION_PROCESS	631	Genes annotated by the GO term GO:0006464. The covalent alteration of one or more amino acids occurring in proteins, peptides and nascent polypeptides (co-translational, post-translational modifications). Includes the modification of charged tRNAs that are destined to occur in a protein (pre-translation modification).	20	0.0317	3.34e-06	8.51e-05
DELAYED_RECTIFIER_POTASSIUM_CHANNEL_ACTIVITY	12	Genes annotated by the GO term GO:0005251.	4	0.3333	3.69e-06	9.25e-05
CELLULAR_MACROMOLECULE_METABOLIC_PROCESS	1131	Genes annotated by the GO term GO:0044260. The chemical reactions and pathways involving macromolecules, large molecules including proteins, nucleic acids and carbohydrates, as carried out by individual cells.	28	0.0248	4.81e-06	0.000119
SYNAPSE	27	Genes annotated by the GO term GO:0045202. The junction between a nerve fiber of one neuron and another neuron or muscle fiber or glial cell; the site of interneuronal communication. As the nerve fiber approaches the synapse it enlarges into a specialized structure, the presynaptic nerve ending, which contains mitochondria and synaptic vesicles. At the tip of the nerve ending is the presynaptic m…	5	0.1852	5.05e-06	0.000122
NEUROTRANSMITTER_SECRETION	13	Genes annotated by the GO term GO:0007269. The regulated release of neurotransmitter into the synaptic cleft. A neurotransmitter is any of a group of substances that are released on excitation from the axon terminal of a presynaptic neuron of the central or peripheral nervous system and travel across the synaptic cleft to either excite or inhibit the target cell. Among the many substances that ha…	4	0.3077	5.29e-06	0.000126
POSITIVE_REGULATION_OF_BIOLOGICAL_PROCESS	709	Genes annotated by the GO term GO:0048518. Any process that activates or increases the frequency, rate or extent of a biological process. Biological processes are regulated by many means; examples include the control of gene expression, protein modification or interaction with a protein or substrate molecule.	21	0.0296	5.4e-06	0.000127
CALCIUM_ION_BINDING	104	Genes annotated by the GO term GO:0005509. Interacting selectively with calcium ions (Ca2+).	8	0.0769	7.04e-06	0.000163
EXTRACELLULAR_REGION	447	Genes annotated by the GO term GO:0005576. The space external to the outermost structure of a cell. For cells without external protective or external encapsulating structures this refers to space outside of the plasma membrane. This term covers the host cell environment outside an intracellular parasite.	16	0.0358	7.17e-06	0.000163
GENERATION_OF_A_SIGNAL_INVOLVED_IN_CELL_CELL_SIGNALING	29	Genes annotated by the GO term GO:0003001. The cellular process by which a physical entity or change in state, a signal, is created that originates in one cell and is used to transfer information to another cell. This process begins with the initial formation of the signal and ends with the mature form and placement of the signal.	5	0.1724	7.31e-06	0.000164
POTASSIUM_CHANNEL_ACTIVITY	50	Genes annotated by the GO term GO:0005267. Catalysis of facilitated diffusion of a potassium ion (by an energy-independent process) involving passage through a transmembrane aqueous pore or channel without evidence for a carrier-mediated mechanism.	6	0.12	7.76e-06	0.000171
SECRETION	178	Genes annotated by the GO term GO:0046903. The regulated release of a substance by a cell, a group of cells, or a tissue.	10	0.0562	8.63e-06	0.000187
REGULATED_SECRETORY_PATHWAY	15	Genes annotated by the GO term GO:0045055. The regulated secretory pathway is a second secretory pathway in which soluble proteins and other substances are initially stored in secretory vesicles for later release. It is found mainly in cells that are specialized for secreting products such as hormones, neurotransmitters, or digestive enzymes rapidly on demand.	4	0.2667	9.95e-06	0.000213
CELLULAR_PROTEIN_METABOLIC_PROCESS	1117	Genes annotated by the GO term GO:0044267. The chemical reactions and pathways involving a specific protein, rather than of proteins in general, occurring at the level of an individual cell. Includes protein modification.	27	0.0242	1.09e-05	0.000229
ORGAN_DEVELOPMENT	571	Genes annotated by the GO term GO:0048513. Development of a tissue or tissues that work together to perform a specific function or functions. Development pertains to the process whose specific outcome is the progression of a structure over time, from its formation to the mature structure. Organs are commonly observed as visibly distinct structures, but may also exist as loosely associated cluster…	18	0.0315	1.1e-05	0.000229
CATION_TRANSPORT	147	Genes annotated by the GO term GO:0006812. The directed movement of cations, atoms or small molecules with a net positive charge, into, out of, within or between cells.	9	0.0612	1.22e-05	0.00025
ENZYME_REGULATOR_ACTIVITY	323	Genes annotated by the GO term GO:0030234. Modulates the activity of an enzyme.	13	0.0402	1.52e-05	0.000308
POST_TRANSLATIONAL_PROTEIN_MODIFICATION	476	Genes annotated by the GO term GO:0043687. The covalent alteration of one or more amino acids occurring in a protein after the protein has been completely translated and released from the ribosome.	16	0.0336	1.56e-05	0.00031
GLUTAMATE_SIGNALING_PATHWAY	17	Genes annotated by the GO term GO:0007215. The series of molecular signals generated as a consequence of glutamate binding to a cell surface receptor.	4	0.2353	1.71e-05	0.000336
PHOSPHOTRANSFERASE_ACTIVITY_ALCOHOL_GROUP_AS_ACCEPTOR	334	Genes annotated by the GO term GO:0016773. Catalysis of the transfer of a phosphorus-containing group from one compound (donor) to an alcohol group (acceptor).	13	0.0389	2.16e-05	0.000415
VOLTAGE_GATED_CALCIUM_CHANNEL_ACTIVITY	18	Genes annotated by the GO term GO:0005245. Catalysis of the transmembrane transfer of a calcium ion by a voltage-gated channel.	4	0.2222	2.18e-05	0.000415
VOLTAGE_GATED_POTASSIUM_CHANNEL_ACTIVITY	36	Genes annotated by the GO term GO:0005249. Catalysis of the transmembrane transfer of a potassium ion by a voltage-gated channel.	5	0.1389	2.2e-05	0.000415
POSITIVE_REGULATION_OF_CELLULAR_PROCESS	668	Genes annotated by the GO term GO:0048522. Any process that activates or increases the frequency, rate or extent of cellular processes, those that are carried out at the cellular level, but are not necessarily restricted to a single cell. For example, cell communication occurs among more than one cell, but occurs at the cellular level.	19	0.0284	2.62e-05	0.000488
GLUTAMATE_RECEPTOR_ACTIVITY	20	Genes annotated by the GO term GO:0008066. Combining with glutamate to initiate a change in cell activity.	4	0.2	3.4e-05	0.000626
VOLTAGE_GATED_POTASSIUM_CHANNEL_COMPLEX	40	Genes annotated by the GO term GO:0008076. A protein complex that forms a transmembrane channel through which potassium ions may cross a cell membrane in response to changes in membrane potential.	5	0.125	3.72e-05	0.000676
CATION_BINDING	213	Genes annotated by the GO term GO:0043169. Interacting selectively with cations, charged atoms or groups of atoms with a net positive charge.	10	0.0469	4.05e-05	0.000727
PHOSPHORYLATION	313	Genes annotated by the GO term GO:0016310. The process of introducing a phosphate group into a molecule, usually with the formation of a phosphoric ester, a phosphoric anhydride or a phosphoric amide.	12	0.0383	5.15e-05	0.000913
TRANSMEMBRANE_RECEPTOR_ACTIVITY	418	Genes annotated by the GO term GO:0004888. Combining with an extracellular or intracellular messenger to initiate a change in cell activity, and spanning to the membrane of either the cell or an organelle.	14	0.0335	5.44e-05	0.000954
KINASE_ACTIVITY	369	Genes annotated by the GO term GO:0016301. Catalysis of the transfer of a phosphate group, usually from ATP, to a substrate molecule.	13	0.0352	6.01e-05	0.00104
REGULATION_OF_NEUROTRANSMITTER_LEVELS	24	Genes annotated by the GO term GO:0001505. Any process that modulates levels of neurotransmitter.	4	0.1667	7.24e-05	0.00124
PROTEIN_AMINO_ACID_PHOSPHORYLATION	279	Genes annotated by the GO term GO:0006468. The process of introducing a phosphate group on to a protein.	11	0.0394	8.2e-05	0.00139
CELL_FRACTION	493	Genes annotated by the GO term GO:0000267. A generic term for parts of cells prepared by disruptive biochemical techniques.	15	0.0304	8.74e-05	0.00146
TRANSFERASE_ACTIVITY_TRANSFERRING_GLYCOSYL_GROUPS	112	Genes annotated by the GO term GO:0016757. Catalysis of the transfer of a glycosyl group from one compound (donor) to another (acceptor).	7	0.0625	0.0001	0.00165
REGULATION_OF_NUCLEOBASENUCLEOSIDENUCLEOTIDE_AND_NUCLEIC_ACID_METABOLIC_PROCESS	618	Genes annotated by the GO term GO:0019219. Any process that modulates the frequency, rate or extent of the chemical reactions and pathways involving nucleobases, nucleosides, nucleotides and nucleic acids.	17	0.0275	0.000103	0.00168
EXTRACELLULAR_REGION_PART	338	Genes annotated by the GO term GO:0044421. Any constituent part of the extracellular region, the space external to the outermost structure of a cell. For cells without external protective or external encapsulating structures this refers to space outside of the plasma membrane. This term covers constituent parts of the host cell environment outside an intracellular parasite.	12	0.0355	0.000107	0.00172
MEMBRANE_FRACTION	339	Genes annotated by the GO term GO:0005624. That fraction of cells, prepared by disruptive biochemical methods, that includes the plasma and other membranes.	12	0.0354	0.00011	0.00175
REGULATION_OF_TRANSCRIPTION	566	Genes annotated by the GO term GO:0045449. Any process that modulates the frequency, rate or extent of the synthesis of either RNA on a template of DNA or DNA on a template of RNA.	16	0.0283	0.00012	0.0019
SECRETION_BY_CELL	116	Genes annotated by the GO term GO:0032940. The regulated release of a substance by a cell.	7	0.0603	0.000125	0.00195
NEURITE_DEVELOPMENT	53	Genes annotated by the GO term GO:0031175. The process whose specific outcome is the progression of the neurite over time, from its formation to the mature structure. The neurite is any process extending from a neural cell, such as axons or dendrites.	5	0.0943	0.000147	0.00227
TRANSCRIPTION_FACTOR_ACTIVITY	354	Genes annotated by the GO term GO:0003700. The function of binding to a specific DNA sequence in order to modulate transcription. The transcription factor may or may not also interact selectively with a protein or macromolecular complex.	12	0.0339	0.000164	0.00251
ORGANELLE_ORGANIZATION_AND_BIOGENESIS	473	Genes annotated by the GO term GO:0006996. A process that is carried out at the cellular level which results in the formation, arrangement of constituent parts, or disassembly of any organelle within a cell.	14	0.0296	0.000198	0.00297
GTPASE_REGULATOR_ACTIVITY	125	Genes annotated by the GO term GO:0030695. Modulates the rate of GTP hydrolysis by a GTPase.	7	0.056	0.000198	0.00297
SYNAPSE_PART	13	Genes annotated by the GO term GO:0044456. The junction between a nerve fiber of one neuron and another neuron or muscle fiber or glial cell.	3	0.2308	0.000224	0.00333
TRANSFERASE_ACTIVITY_TRANSFERRING_PHOSPHORUS_CONTAINING_GROUPS	424	Genes annotated by the GO term GO:0016772. Catalysis of the transfer of a phosphorus-containing group from one compound (donor) to another (acceptor).	13	0.0307	0.000236	0.00347
DNA_BINDING	602	Genes annotated by the GO term GO:0003677. Interacting selectively with DNA (deoxyribonucleic acid).	16	0.0266	0.00024	0.00349
